# Supplementary material for: Impact of body fat content on extracorporeal shock wave lithotripsy for pancreatic duct stones: a retrospective cohort study
Source: PeerJ. 2026 Apr 9;14:e21112. doi: 10.7717/peerj.21112 (PMC13070325; doi:10.7717/peerj.21112)
Supplement: Supplemental Information 1 [file peerj-14-21112-s001.zip]

Archive with 7 entries (6 files):
- patient data/
- patient data/.DS_Store
- __MACOSX/patient data/._.DS_Store
- patient data/modified data(no name).xlsx
- __MACOSX/patient data/._modified data(no name).xlsx
- patient data/Data Summary(no name).xlsx
- __MACOSX/patient data/._Data Summary(no name).xlsx
