# Supplementary material for: Impact of body fat content on extracorporeal shock wave lithotripsy for pancreatic duct stones: a retrospective cohort study
Source: PeerJ. 2026 Apr 9;14:e21112. doi: 10.7717/peerj.21112 (PMC13070325; doi:10.7717/peerj.21112)
Supplement: Supplemental Information 1 [file peerj-14-21112-s001.zip › patient data/modified data(no name).xlsx]

## Sheet: modified data
series number	sex	Age grouping	age	weight（kg）	height（cm）	waistline（cm）	a	b	Body fat weight（kg）（ab）	Body fat ratio	BMI	BMI group	Body fat ratio percent	Body fat percentage grouping	VATSMT average	Crushing time	The number of stone crushing	The number of stone crushing group	Amylase	Amylase grouping	Cross-sectional area of stones	Location of the stone	VAT	V15	VATaverage	V17	SAT	V19	V20	V21	SMT	V23	SMTaverage	V25	VATSMT	V27	V29	TG（0.34-1.7）	TC（3.36-5.69）	LDL-ch（<3.12）	HDL-ch（>1.04）	HDL group	new VAR00001	Glycated hemoglobin	New glycosylated hemoglobin	Lipase	Glutamate transferase	Alkaline phosphatase	V43
42	1	4	67	63	170	93.55	69.227	49.906	19.321	0.306683	21.7993	1	0.306683	5	0.691695	17.78	3	2	39	1	3	1	100.53	94.19	98.7567	104.53	145.92	125.35	135.635	113.97	162.2	123.35	142.775	127.81	0.61979	0.7636	0.817855	1.43	3.34	2.33	1.66	3	0.86	8.3	7.3	111.214	29.3	101.2	5.92667
123	1	1	29	75	160	97.44	72.1056	50.89	21.2156	0.282875	29.2969	3	0.282875	4	1.04127	27.95	6	3	103	1	2.8	1	171.45	184.82	178.671	190.02	140.29	147.47	143.88	130.46	178.31	164.87	171.59	163.27	0.961528	1.121	1.16384	3.76	5.38	3.29	1.72	3	0.92	7.2	6.2	228.722	38.4	62.5	3.975
109	1	4	69	45	165	77.92	57.6608	48.43	9.2308	0.205129	16.5289	2	0.205129	3	0.9277	28.95	5	3	48	1	2	1	65.74	118.54	90.8126	95.36	44.47	37.34	40.905	34.29	91.56	104.22	97.89	94.29	0.717999	1.1374	1.01135	3.78	3.64	1.59	1.75	3	0.55	8.1	7.1	100.497	136	237	5.79
84	1	4	69	60	170	83.87	62.0638	49.66	12.4038	0.20673	20.7612	1	0.20673	3	1.31717	27	6	3	34	2	0.48	1	100.89	128.62	114.587	103.8	74.05	65.5	69.775	76.52	85.81	88.18	86.995	89.46	1.17574	1.45861	1.1603	1.7	2.11	0.85	1.75	3	0.73	6.5	5.5	10	173.6	73.3	4.5
150	1	3	51	77.5	173	97.53	72.1722	51.095	21.0772	0.271964	25.8946	3	0.271964	4	0.691134	23.05	4	2	96	1	0.96	2	133.59	125.63	129.633	159.72	152	132.58	142.29	146.73	194.24	180.89	187.565	218.99	0.687757	0.69451	0.729348	4.58	4.62	2.43	1.75	3	0.95	6.559	5.559	247.612	47.3	67	6.525
25	1	4	61	60	168	87.77	64.9498	49.66	15.2898	0.25483	21.2585	1	0.25483	4	0.685989	7	2	1	79	1	1.8	1	132.72	90.13	110.4	110.46	50.49	37	43.745	35.74	177.06	144.81	160.935	130.05	0.749576	0.622402	0.849366	1.4988	3.7487	2.322	1.75	3	0.9534	6	5	179.371	19	94.699	3.5
45	0	2	37	75	166	107.89	79.8386	41.13	38.7086	0.516115	27.2173	3	0.516115	5	1.19006	23	4	2	165	3	0.8	2	140.08	163.13	151.518	157.86	379.93	392.35	386.14	336.16	118.72	135.92	127.32	129.12	1.17992	1.20019	1.22258	0.94	3.64	2.93	1.75	3	0.96	3.63	2.63	328.431	73	68	5.75
85	0	3	56	58	158	94.01	69.5674	39.736	29.8314	0.514334	23.2335	1	0.514334	5	1.0925	35	8	3	37	1	5	1	88.7	87.73	88.4488	94.66	81.91	80.98	81.445	103.2	85.35	76.57	80.96	89.4	1.03925	1.14575	1.05884	1.33	4.92	3.28	1.76	3	0.96	8.1	7.1	10.3	9.8	70.3	3.75
47	1	4	60	45	145	95.68	70.8032	48.43	22.3732	0.497182	21.4031	1	0.497182	5	1.09	18.85	4	2	185	3	1.8	2	116.25	116.3	127.165	141.14	67.42	74	70.71	83.61	111.15	122.18	116.665	92.88	1.04588	0.951874	1.5196	0.84	3.48	2.36	1.76	3	0.96	6.4803	5.4803	250.167	21	88.7	4.7125
54	1	3	56	55	160	72.08	53.3392	49.25	13.85	0.2518	21.4844	1	0.2518	1	0.438493	4.5	1	1	107.8	1	0.2	4	72.77	65.13	68.9179	60.33	85.06	87.17	86.115	81.44	158.79	155.55	157.17	99.59	0.458278	0.418708	0.605784	3.32	6.4	2.29	1.76	3	0.96	5.6	4.6	263.09	17	64	5.5
133	1	1	24	82	175	106.08	78.4992	51.464	27.0352	0.329698	26.7755	3	0.329698	5	0.921675	38.59	8	3	57	1	5	1	162.37	149.64	156.1	141.62	146.49	130.62	138.555	113.27	178.23	160.5	169.365	149.62	0.911014	0.932336	0.946531	1.48	4.52	3.18	1.77	3	0.97	9.6	8.6	168.014	65.8	113.3	4.295
129	1	3	53	65	176	91.38	67.6212	50.07	17.5512	0.270018	20.984	1	0.270018	4	0.906411	12.4	4	2	152	3	0.36	1	140.38	154.11	147.197	115.9	103.04	94.39	98.715	60.4	160.99	163.8	162.395	138.49	0.87198	0.940842	0.836884	2.21	5.77	4.25	1.77	3	0.97	6.617	5.617	224.713	26.7	70.2	2.4
151	1	3	56	60	170	86.94	64.34	49.66	14.68	0.2446	20.7612	1	0.2426	1	0.72	9.53	2	1	60	1	0.6	1	146.73	151.73	96.4728	110.82	59.33	65.49	62.41	58.98	138.63	129.35	133.99	114.18	1.05843	1.17302	0.970573	0.76	1.91	0.74	1.77	3	0.97	7.3	6.3	6.2	270.1	68.2	4.765
125	1	1	30	70	175	90.48	66.9552	50.48	16.4752	0.23536	22.8571	1	0.23536	3	1.73	12.97	3	2	405	3	0.48	1	102.23	108.64	250.772	113.59	122.23	138.28	130.255	118.14	141.68	148.23	144.955	138.33	0.721556	0.732915	0.821152	1.5853	4.109	2.7025	1.77	3	0.9748	7.277	6.277	32.4	39	119	3.32333
119	1	4	66	64.7	167	97.02	71.7948	50.0454	21.7494	0.336158	23.1991	1	0.336158	5	1.17673	27.21	6	3	63	1	2.48	1	152.81	144.47	148.622	124.48	126.91	108.9	117.905	97.52	129.15	123.45	126.3	118.44	1.1832	1.17027	1.051	1.12	4.62	3.3	0.78	2	0.98	7.6	6.6	121.98	22.5	52.9	7.21
36	1	4	75	60	165	90.53	66.9922	49.66	17.3322	0.28887	22.0386	1	0.28887	4	1.28656	13.66	3	2	74	1	1.5	1	140.59	175.68	158.523	155.36	84.04	96.87	90.455	88.38	107.25	139.18	123.215	122.56	1.31086	1.26225	1.26762	1.7699	4.3902	2.8994	0.7804	2	0.9804	6.9782	5.9782	77	101	183.4	2.88667
14	1	3	55	62	165	94.14	69.6636	49.824	19.8396	0.319994	22.7732	1	0.319994	5	1.81	17.8	5	3	37	1	2.16	1	110.55	102.05	238.703	104.11	123.29	113.3	118.295	117.52	135.56	128.2	131.88	116.32	0.815506	0.796022	0.895031	1.7034	4.0745	2.5768	0.7851	2	0.9851	7.645	6.645	18	159.8	120.316	3.56
37	1	4	64	70	170	99.7	73.778	50.48	23.298	0.332829	24.2215	1	0.332829	5	0.998768	3.5	1	1	89.81	1	0.48	1	127.63	138.44	133.715	144.54	144.53	145.44	144.985	149.79	121.25	146.51	133.88	150.26	1.05262	0.944918	0.961933	1.4311	4.2573	3.0965	0.7873	2	0.9873	9.5	8.5	187.069	20	73	3.5
3	1	4	71	80	175	125	92.5	51.3	41.2	0.515	26.1224	3	0.515	5	2.34286	29.5	8	3	55	1	2.25	1	240	267	254.2	334.21	129	97.23	113.115	108.56	112	105	108.5	110.42	2.14286	2.54286	3.02672	5.3016	4.7374	2.446	0.7876	2	0.9876	6.9056	5.9056	48	26.1	104.674	9.5
112	1	1	30	80	183	103.67	76.7158	51.3	25.4158	0.317698	23.8884	1	0.317698	5	0.82106	25.15	6	3	121	1	1.42	1	139.5	137.73	139.79	156.47	122.88	100.57	111.725	101.78	186.41	154.1	170.255	155.25	0.74835	0.89377	1.00786	1.5673	4.6053	3.1585	0.7956	2	0.9956	6.81	5.81	238.738	35	79	5.15
43	1	1	29	64	183	97.49	72.1426	49.988	22.1546	0.346166	19.1108	1	0.346166	5	0.858658	28.2	5	3	76	1	0.8	2	119.26	113.78	116.709	115.03	128.7	110.02	119.36	116.38	143.21	128.63	135.92	147.2	0.832763	0.884553	0.781454	1.8888	4.3372	2.8705	0.7966	2	0.9966	5.2	4.2	232.074	535.2	200.5	5.64
67	1	2	41	75	180	87.94	65.0756	50.89	14.1856	0.189141	23.1481	1	0.189141	1	0.633999	7.7	2	1	42	1	1.2	2	91.96	101.07	96.612	96.77	69.96	60.92	65.44	62.71	154.81	149.96	152.385	152.54	0.594018	0.67398	0.634391	1.3702	3.6391	2.1687	0.8058	2	1.0058	8.431	7.431	118.885	23	91	4.425
86	1	1	35	68	170	89.9	66.526	50.316	16.21	0.238382	23.5294	1	0.238382	3	0.820278	9	2	1	50	1	0.48	1	116.23	102.26	109.138	122.02	78.45	68.74	73.595	71.48	136.43	129.67	133.05	146.98	0.851939	0.788617	0.830181	2.31	4.92	2.8525	0.808	2	1.008	7.676	6.676	65	18	63	5
72	1	4	60	77	172	91.02	67.3548	51.054	16.3008	0.211699	26.0276	3	0.211699	3	1.15967	14	2	1	53	1	0.5	1	133.92	143.75	139.021	168.65	150.56	134.18	142.37	150.74	112.89	126.87	119.88	143.28	1.18629	1.13305	1.17707	1.429	4.377	2.9352	0.8101	2	1.0101	5.7	4.7	268.68	76.8	71.7	7
121	0	3	46	54.5	168	71.88	53.19	39.449	13.74	0.2521	19.3098	1	0.2521	1	0.658786	4.27	1	1	50	1	0.25	1	81.11	74.91	78.0826	99.71	108.81	104.78	106.795	104.68	125.19	111.86	118.525	111.79	0.647895	0.669676	0.89194	1.92	3.92	2.33	1.37	1	1.02	7.3	6.3	72.018	15.5	51.6	4.27
91	1	4	76	65	160	98.66	73.0084	50.07	22.9384	0.352898	25.3906	3	0.352898	5	1.27759	25.5	5	3	51	1	1.8	1	151.25	160.32	156.683	164.37	114.96	97.34	106.15	92.39	130.32	114.96	122.64	111.67	1.1606	1.39457	1.47193	1.4643	4.343	2.8206	1.36	1	1.0266	5.5	4.5	232.028	21	49.1	8.5
131	1	3	46	60	167	85.26	63.09	49.66	13.43	0.2239	21.5139	1	0.2239	1	1.88073	12.51	2	1	91	1	0.48	1	200.1	194.13	197.345	176.35	125.76	125.13	125.445	108.78	109.39	100.47	104.93	87.9	1.82923	1.93222	2.00626	4.73	5.25	2.24	1.33	1	1.04	5.8671	4.8671	269.317	61.6	67.3	2.755
114	1	3	46	68	170	99.84	73.8816	50.316	23.5656	0.346553	23.5294	1	0.346553	5	0.693966	31.17	6	3	59	1	1.8	1	82.86	112.8	97.4398	114.31	105.68	117.54	111.61	102.36	123.51	157.31	140.41	146.1	0.670877	0.717055	0.782409	2.05	3.55	1.91	1.38	1	1.05	5.8	4.8	146.209	10.8	46.2	3.72333
147	1	4	67	40	168	72.58	53.7092	48.02	5.6892	0.14223	14.1723	2	0.14223	1	0.62658	3.07	2	1	138	3	0.36	1	58.81	63.65	61.3703	56.22	36.68	36.08	36.38	34.83	101.08	94.81	97.945	82.2	0.581816	0.671343	0.683942	0.93	3.39	2.18	1.33	1	1.05	4.8	3.8	283.437	86	100.9	1.535
142	0	1	27	81	162	105.14	77.8036	41.622	36.1816	0.446686	30.8642	4	0.446686	5	0.737324	24.83	5	3	52	1	2.8	1	85.15	108.25	96.3572	119.99	295.6	306.63	301.115	308.31	123.62	137.75	130.685	133.57	0.688804	0.785844	0.89833	2.18	5.02	3.58	1.24	2	1.06	6.1785	5.1785	286.551	39	75	2.415
46	1	3	49	70	170	100.75	74.555	50.48	24.075	0.343929	24.2215	1	0.343929	5	0.818982	16.7	3	2	74	1	0.3	4	112.92	124.01	118.478	141.82	164.39	150.8	157.595	157.33	144.99	144.34	144.665	147.69	0.778812	0.859152	0.960255	1.5949	4.3701	2.9234	1.36	1	1.0609	6.393	5.393	262.42	35	64	5.56667
79	1	2	40	82	175	101.49	75.1026	51.464	23.6386	0.288276	26.7755	3	0.288276	4	1.5792	16.5	4	2	52	1	0.64	1	254.79	241.39	248.052	283.45	164.87	141.18	153.025	148.34	160.05	154.1	157.075	155.48	1.59194	1.56645	1.82306	5.1873	4.9614	2.5336	1.35	1	1.0628	6.3745	5.3745	245.088	25.2	25.6	3.5
76	0	1	22	60	158	79	58.46	39.9	18.56	0.3093	24.0346	1	0.3093	3	0.727779	9	2	1	89	1	0.48	1	92.83	81.65	88.3451	93.57	174.52	135.58	155.05	150.24	139.34	103.44	121.39	127.71	0.666212	0.789346	0.732676	1.5456	4.1827	2.7703	1.38	1	1.0645	6.263	5.263	229.608	15	66	4.5
96	1	3	54	55	169	84.37	62.4338	49.25	13.1838	0.239705	19.257	1	0.239705	3	1.06	5.06	1	1	148	3	0.25	1	76.94	103.41	125.424	92.35	67.4	59.82	63.61	48.47	113.62	123.03	118.325	118.95	0.67717	0.840527	0.776377	1.3783	3.9858	2.5458	1.35	1	1.0664	6.412	5.412	254.953	24	125	5.06
88	1	4	60	74	178	93.8	69.412	50.808	18.604	0.251405	23.3556	1	0.251405	4	1.05698	33.5	6	3	212	3	4.6	1	128.14	136.06	132.652	199.8	116.98	105.84	111.41	142.42	115.32	135.68	125.5	167.97	1.11117	1.0028	1.1895	1.4517	4.46	3.1268	1.87	3	1.0685	6.7476	5.7476	321.591	22	51	6.75
87	1	3	56	62	170	83.56	61.83	49.824	12.01	0.2002	21.4533	1	0.202	3	0.895316	23.8	3	2	119	1	2.7	2	124.26	108.59	116.503	135.97	84.15	79.98	82.065	80.67	128.98	131.27	130.125	126.68	0.963405	0.827226	1.07333	1.26	3.46	2.16	1.34	1	1.07	7.7	6.7	196	22.7	60.8	7.93333
140	1	1	28	65	178	82.56	61.0944	50.07	11.0244	0.169606	20.5151	1	0.169606	1	0.45556	4.29	1	1	42	1	2.25	2	50.74	57.69	54.264	57.73	80.43	92.89	86.66	67.48	110.07	128.16	119.115	95.29	0.460979	0.45014	0.605835	0.66	2.97	1.75	1.87	3	1.07	10.6	9.6	103.236	13.9	68.9	3.76333
59	1	1	34	56	170	81.21	60.0954	49.332	10.7634	0.192204	19.3772	1	0.192204	1	0.759796	10	2	1	40	1	1.8	2	92.35	83.63	90.2523	79.01	61.51	69.39	65.45	60.81	102.63	134.94	118.785	144.85	0.899834	0.619757	0.545461	1.2135	3.295	1.8152	0.8809	2	1.0809	8.832	7.832	25	24	95	4.33333
144	1	3	51	58	165	90.04	66.6296	49.496	17.1336	0.295407	21.3039	1	0.295407	4	1.74	16.17	4	2	994	3	0.48	1	134.24	128.82	309.207	94.7	100.75	90.68	95.715	65.34	183.97	171.44	177.705	130.19	0.729684	0.7514	0.727398	1.33	5.25	4.02	0.89	2	1.09	5.8	4.8	339.29	52	110	8.085
69	1	4	64	57	165	79.4	58.756	49.414	9.342	0.163895	20.9366	1	0.163895	1	0.717835	14.1	2	1	50	1	0.75	2	78.23	75.75	77.0057	76.54	69.84	64.4	67.12	61.53	106.38	108.17	107.275	109.94	0.735383	0.700287	0.696198	1.3208	3.7329	2.1511	0.8944	2	1.0944	7.543	6.543	102.111	125	165	6.025
113	1	2	40	61.5	165	87.2	64.528	49.783	14.745	0.239756	22.5895	1	0.239756	3	0.681201	11.38	3	2	63	1	6	1	79.08	118.75	100.45	72.95	44.47	55.82	50.145	99.52	156.23	138.69	147.46	93.95	0.506177	0.856226	0.776477	1.4	3.25	1.75	0.9	2	1.1	5.9	4.9	119.919	12.7	64	3.79333
62	1	3	51	70	178	83.37	61.69	50.48	11.21	0.1602	22.0932	1	0.1602	2	0.569071	15.51	3	2	159	3	2.56	2	90.67	84.32	87.5971	113.85	117.73	111.69	114.71	99.04	150.77	157.09	153.93	147.5	0.60138	0.536762	0.771864	1.6154	4.3322	2.711	0.9063	2	1.1063	6.2	5.2	237.567	26.4	33.5	5.17
50	1	3	59	60	165	91.92	68.0208	49.66	18.3608	0.306013	22.0386	1	0.306013	5	1.02462	16.2	3	2	94	1	4.8	2	119.72	106.38	113.041	132.31	92.88	85.76	89.32	74.64	110.48	110.17	110.325	107.7	1.08364	0.965599	1.22851	2.81	5.92	4.28	0.91	2	1.11	6.6	5.6	88	91.9	54.5	5.4
57	1	1	32	90	173	108.65	80.401	52.12	28.281	0.314233	30.0712	4	0.314233	5	0.635195	25.8	5	3	51	1	2.48	2	137.1	130	133.674	137	307.07	272.7	289.885	252.72	220.22	200.67	210.445	191.04	0.622559	0.64783	0.717127	2.7031	5.0435	3.2967	0.9557	2	1.1557	5.2	4.2	351.144	42.6	65.5	5.26667
83	1	3	50	71	180	85.69	63.41	50.562	12.85	0.1809	21.9136	1	0.181	1	0.76629	11.5	2	1	34	2	5	1	104.63	123.98	117.537	138.2	100.27	88.14	94.205	90.59	173.28	133.49	153.385	135.54	0.60382	0.928759	1.01963	0.71	2.87	1.6564	0.9599	2	1.1599	8.058	7.058	15	21	53	4.5
122	1	2	38	68	172	81.47	60.2878	50.316	9.9718	0.146644	22.9854	1	0.146644	1	0.673288	3.49	2	1	57	1	1.2	1	65.08	72.4	69.2241	80.51	170.97	161.75	166.36	177.59	91.08	114.55	102.815	129.32	0.714537	0.632038	0.622564	1.78	5.37	3.77	0.96	2	0.79	6.7	5.7	240.908	100	98	1.245
11	1	2	36	76	165	108.14	80.0236	50.972	29.0516	0.382258	27.9155	3	0.382258	5	1.79	22.1	6	3	64	1	2.5	1	145.07	144.71	329.924	179.46	193.92	170.88	182.4	180.11	190.68	177.95	184.315	221.94	0.760803	0.813206	0.808597	1.84	4.75	3.05	0.96	2	1.16	6.5	5.5	432	66.4	69.929	4.03333
26	0	4	78	58	157	98.8	73.112	39.736	33.376	0.575448	23.5304	1	0.575448	5	1.26508	13.5	4	2	90	1	1.8	1	153.18	142.01	147.756	108.95	94.23	80.6	87.415	70.28	123.44	110.15	116.795	86.29	1.24093	1.28924	1.2626	2.87	2.69	0.86	0.99	2	0.8	5.7	4.7	163.23	9.5	73.625	3.5
128	1	4	61	60	160	83.21	61.5754	49.66	11.9154	0.19859	23.4375	1	0.19859	1	1.01	10.04	3	2	225	3	5.4	1	76.99	94.77	130.406	97.98	54.39	56.03	55.21	54.49	125.94	132.29	129.115	115.5	0.611323	0.716381	0.848312	0.64	3.42	2.07	1.02	2	1.22	6.5863	5.5863	173.155	16.3	69.3	2.68
65	0	2	42	51	164	61.13	45.24	39.162	6.08	0.1191	18.9619	1	0.1191	2	0.748366	4.5	1	1	53	1	0.64	1	58.77	77.46	69.6018	99.98	100.74	84.28	92.51	94.11	101.72	84.29	93.005	119.44	0.577762	0.91897	0.837073	1.1764	4.2522	2.58	1.0241	2	1.2241	6.794	5.794	128.503	14	75	4.5
32	1	4	68	74	170	103.31	76.4494	50.808	25.6414	0.346505	25.6055	3	0.346505	5	1.66324	24	5	3	79	1	1	1	228.7	224.59	226.816	203.95	167.87	160.07	163.97	153.11	133.19	139.55	136.37	140.24	1.7171	1.60939	1.45429	4.6073	4.9179	2.5464	1.03	2	1.0628	5.985	4.985	299.473	25.1	68.8	7
44	1	1	34	54	169	81.34	60.1916	49.168	11.0236	0.204141	18.9069	1	0.204141	3	2.11	17.6	3	2	428	3	0.8	1	57.2	44.59	326.343	60.77	32.37	34.1	33.235	26.98	160.74	148.59	154.665	140.99	0.355854	0.300087	0.431023	1.1714	3.8207	2.3835	1.0307	2	1.2307	5.3	4.3	250.724	43.5	106.1	5.86667
130	1	3	56	70	176	83.72	61.9528	50.48	11.4728	0.163897	22.5981	1	0.163897	1	0.434769	4.49	1	1	32	2	0.48	1	53.19	63.24	58.1265	68.58	38.1	37.81	37.955	36.58	130.4	136.99	133.695	119.97	0.407899	0.46164	0.571643	0.82	2.69	1.29	1.05	2	1.25	10.5	9.5	95.761	41.2	81.2	3.745
5	1	1	34	60	175	83.4	61.716	49.66	12.056	0.200933	19.5918	1	0.200933	3	0.210092	3	3	2	60	1	3	2	32.77	31.78	32.2796	51.57	37.19	38.48	37.835	36.22	157	150.29	153.645	142.42	0.208726	0.211458	0.362098	0.55	3.56	2.18	1.05	2	1.25	5.7	4.7	210	12.4	102.419	4.33333
58	1	3	59	80	178	87.39	64.6686	51.3	13.3686	0.167107	25.2493	3	0.167107	1	0.518748	8	2	1	41	1	0.64	2	76.52	71.74	74.1888	75.97	108.62	99.6	104.11	90.02	140.68	145.35	143.015	136.45	0.543929	0.493567	0.556761	1.204	4.0313	2.3597	1.0511	2	1.2511	7.195	6.195	87.381	27.1	57.4	5.6
99	1	2	42	51	170	84.71	62.6854	48.922	13.7634	0.269871	17.6471	2	0.269871	4	0.745818	23.27	4	2	72	1	3	1	101.04	83.45	92.254	83.13	56.73	58.6	57.665	64.12	123.57	123.82	123.695	138.68	0.817674	0.673962	0.599438	1.04	3.38	1.74	1.07	2	1.27	9.5	8.5	73.959	54.2	105.7	4.42333
22	1	2	43	62	168	89.5	66.23	49.824	16.406	0.264613	21.9671	1	0.264613	4	0.37341	3.5	1	1	94	1	0.8	2	54.97	81.86	67.9588	71.09	69.62	64.51	67.065	54.91	174.08	189.91	181.995	162.36	0.315774	0.431046	0.437854	1.5581	4.321	2.6073	1.0746	2	1.2746	6.609	5.609	266.167	18	77.308	3.5
60	0	3	54	60	160	71.32	52.78	39.9	12.88	0.2147	23.4375	1	0.2147	1	0.38	8	2	1	103	1	3.6	3	139	126.81	36.556	127.08	232.89	212.44	222.665	213.99	103.21	89.19	96.2	88.42	1.34677	1.4218	1.43723	1.51	4.3	3.39	1.08	2	1.15	6.224	5.224	378.77	15.3	47.5	6
1	1	4	65	55	168	87	64.38	49.25	15.13	0.275091	19.487	1	0.275091	4	1.59	23.5	5	3	219.032	3	2.3	1	40.02	53.77	228.34	61.46	68.64	83.14	75.89	74.43	144.06	143.16	143.61	125.67	0.277801	0.375594	0.489059	1.2722	4.4543	2.6495	1.0887	2	1.2887	5.5	4.5	627	46.207	94.784	3.5
92	1	2	38	85	185	103.02	76.2348	51.71	24.5248	0.288527	24.8356	1	0.288527	4	1.35732	27	6	3	67	1	2.5	1	162	180.79	171.266	216.02	215.72	227.56	221.64	255.79	122.83	129.53	126.18	145.12	1.3189	1.39574	1.48856	1.6847	4.4122	2.8784	1.09	2	1.1254	5.7491	4.7491	335.302	56	60	8.5
20	1	3	47	60	173	78.4	58.016	49.66	8.356	0.139267	20.0474	1	0.139267	1	0.9	12.8	3	2	197	3	0.48	2	66.59	92.13	119.686	60.39	40.07	27.48	33.775	27.66	138.9	127.07	132.985	119.98	0.47941	0.725033	0.503334	1.2283	3.7298	2.3227	1.09	2	1.147	6.057	5.057	260.272	39.7	95.637	4.26667
80	1	4	64	79	175	109.81	81.2594	51.218	30.0414	0.380271	25.7959	3	0.380271	5	0.859875	28.5	5	3	39	1	2.4	1	164.64	145.4	157.254	124.85	186.37	176.31	181.34	135.03	165.97	199.79	182.88	147.31	0.991987	0.727764	0.847532	0.69	2.94	1.37	1.09	2	1.29	6.1	5.1	164.266	17.4	58.1	6.16667
100	1	3	46	56	170	77.08	57.0392	49.332	7.7072	0.137629	19.3772	1	0.137629	1	0.53	6.45	2	1	639	3	1.8	1	73.15	52.02	63.1893	64.69	70.08	66.83	68.455	64.47	116.14	122.31	119.225	109.8	0.629843	0.425313	0.589162	0.54	3.93	2.56	1.09	2	1.29	11.5	10.5	555.7	11.7	74.3	3.225
134	1	1	32	56	170	77.38	57.2612	49.332	7.9292	0.141593	19.3772	1	0.141593	1	0.499041	5.38	2	1	40	1	1.8	2	75.01	44.56	59.3235	71.86	40.48	25.75	33.115	32.7	123.05	114.7	118.875	104.66	0.60959	0.388492	0.686604	0.53	2.67	1.2	1.09	2	1.29	5.3	4.3	155.374	13.6	53.6	3.69
97	0	1	21	44	153	70.54	52.2	38.588	13.61	0.3093	18.7962	1	0.3093	3	1.55	11.74	3	2	125	1	0.25	2	71.5	39.55	157.317	48.33	102.48	89.07	95.775	89.39	102.21	100.78	101.495	89.64	0.69954	0.392439	0.539157	2.06	5.03	3.31	1.1	2	1.3	6.873	5.873	312.729	16.1	57.7	3.91333
34	1	1	34	29	149	92.67	68.5758	47.118	21.4578	0.739924	13.0625	2	0.739924	5	1.65	21.34	5	3	324	3	4.5	2	106.48	101.31	264.198	114.79	137.24	138.26	137.75	110.69	155.82	164.42	160.12	156.32	0.683353	0.616166	0.734327	1.25	4.22	3.33	1.11	2	0.84	6.1	5.1	265.88	29	88	5.67
64	1	3	51	75	175	95.91	70.9734	50.89	20.0834	0.267779	24.4898	1	0.267779	4	0.688172	20.5	4	2	39	1	0.48	2	114.72	145.58	129.693	145.16	97.79	110.71	104.25	87.73	177.94	198.98	188.46	184.29	0.644712	0.731631	0.787672	2.2771	4.4891	2.7243	1.11	2	0.9937	7.145	6.145	164	41	91	5.125
30	1	3	53	62	175	97.84	72.4016	49.824	22.5776	0.364155	20.2449	1	0.364155	5	1.48892	24.5	5	3	93	1	2.42	1	200.98	216.09	208.605	195.65	87.29	89.1	88.195	77.53	141.18	139.03	140.105	129.95	1.42357	1.55427	1.50558	3.129	4.9303	2.8405	1.11	2	0.9947	6.1178	5.1178	254.986	518.1	572.3	4.5
70	1	2	40	74	169	102.19	75.6206	50.808	24.8126	0.335305	25.9095	3	0.335305	5	0.667668	27.5	5	3	43	1	0.4	1	115.46	112.93	114.452	121.53	170.51	152.6	161.555	154.47	180.54	162.3	171.42	195.61	0.639526	0.69581	0.621287	1.41	3.49	2.45	1.11	2	1	8.4	7.4	205.162	21.6	84.1	5.83333
90	1	3	51	59	166	83.05	61.457	49.578	11.879	0.201339	21.4109	1	0.201339	3	0.65168	14.5	2	1	57	1	0.4	2	88.04	77.56	83.0696	81.64	34.48	29.32	31.9	55.68	123.19	131.75	127.47	128.21	0.714668	0.588691	0.636768	1.1396	3.4186	1.9072	1.11	2	1.054	5.9	4.9	32.7	13.4	69.4	7.25
95	0	2	38	50	162	66.84	49.46	39.08	10.4	0.2078	19.052	1	0.2078	1	0.373164	5.52	2	1	51	1	3.6	1	37.91	32.28	35.0793	37.21	77.96	55.45	66.705	51.7	100.98	87.03	94.005	85.57	0.375421	0.370907	0.434849	0.69	3.6	2.29	1.11	2	1.11	7.5	6.5	156.861	10.6	26	6.76
38	1	1	31	110	178	130.05	96.237	53.76	42.477	0.386155	34.7178	4	0.386155	5	0.899959	22.03	5	3	33	2	3.6	1	211.62	202.47	207.522	200.31	505.31	434.14	469.725	412.78	244.47	216.71	230.59	206.72	0.865628	0.93429	0.968992	2.03	6.88	5.33	1.11	2	1.31	6.6	5.6	325.349	66	64	3.67667
136	1	2	44	70	170	102.9	76.146	50.48	25.666	0.366657	24.2215	1	0.366657	5	1.11	26.43	5	3	148	3	1.5	1	117.19	99.82	179.315	105.95	121.14	127.46	124.3	98.73	162.39	160.7	161.545	143.1	0.721658	0.621157	0.740391	1.92	4.17	2.62	1.12	2	1.06	6.103	5.103	256.685	22.3	84.5	3.215
93	0	2	44	52	145	82.99	61.4126	39.244	22.1686	0.426319	24.7325	1	0.426319	5	0.586653	36	8	3	54	1	3.2	1	59.5	61.02	60.2874	79.5	146.13	140.25	143.19	147.12	104.4	101.13	102.765	104.34	0.569923	0.603382	0.761932	1.91	4.53	2.91	1.12	2	1.09	6.6	5.6	194.816	53.2	58.3	8
132	0	3	49	44.6	153	72.89	53.9386	38.6372	15.3014	0.343081	19.0525	1	0.343081	3	0.693664	9.73	2	1	65	1	5	1	55.28	57.47	56.3706	55.07	104.96	107.32	106.14	101.12	80.8	81.73	81.265	76.24	0.684158	0.703169	0.722324	0.58	3.09	1.91	1.12	2	1.1	7.1	6.1	108.023	9.3	61	4.865
18	0	4	71	72	168	103.09	76.2866	40.884	35.4026	0.491703	25.5102	3	0.491703	5	1.53511	27	5	3	41	1	2.8	1	185.09	180.2	183.023	181.19	154.88	157.48	156.18	173.58	125.5	112.95	119.225	62.6	1.47482	1.5954	2.89441	2.9422	4.5495	2.6639	1.1214	2	1.3214	6.214	5.214	311.024	8.6	64.255	3.5
4	1	4	63	71	165	92.89	68.7386	50.562	18.1766	0.256008	26.079	3	0.256008	4	1.38982	21	5	3	94	1	3	1	155	173.21	164.485	155.91	85.71	88.4	87.055	75.34	121.64	115.06	118.35	111.31	1.27425	1.50539	1.40068	1.29	4.13	2.78	1.13	2	0.93	5.4	4.4	194	16.3	99.969	4.2
94	1	3	57	70	170	111.47	82.4878	50.48	32.0078	0.457254	24.2215	1	0.457254	5	1.50662	27	5	3	99	1	3.3	2	186.65	188.81	187.74	196.82	154.53	120.32	137.425	115.85	125.23	123.99	124.61	123.49	1.49046	1.52278	1.59381	0.95	4	2.6143	1.13	2	1.108	5.7703	4.7703	375	26	84	5.66667
135	1	3	53	80	172	106.38	78.7212	51.3	27.4212	0.342765	27.0416	3	0.342765	5	1.31507	22.31	6	3	67	1	1.8	1	243.28	235.15	239.336	282.98	158.85	165.36	162.105	169.7	179.16	184.83	181.995	193.66	1.35789	1.27225	1.46122	11.09	5.51	1.25	1.15	2	0.83	6.7795	5.7795	270.85	42	67	4.10333
78	1	1	25	60	170	82.95	61.38	49.66	11.72	0.1954	20.7612	1	0.1954	1	0.44	6.1	2	1	91	1	0.96	1	138.37	186.06	69.1218	220.76	65.6	59.25	62.425	67.67	160.24	153.95	157.095	159.48	0.863517	1.20857	1.38425	1.41	5.18	3.5	1.15	2	1.35	5.8	4.8	262.834	59.5	80	4.55
66	1	2	37	65	170	88.03	65.1422	50.07	15.0722	0.23188	22.4913	1	0.23188	3	0.351746	10.3	4	2	58	1	1.6	1	40.12	70.04	55.6848	54.26	88.24	56.65	72.445	53.79	163.96	152.66	158.31	143.68	0.244694	0.458797	0.377645	1.0997	4.3857	2.4911	1.1572	1	1.3572	6.9	5.9	200.715	189	176	4.075
152	1	3	50	62	173	82.5	61.05	49.824	11.226	0.181065	20.7157	1	0.181065	1	0.640457	8.98	3	2	30	2	0.7	1	107.49	79.19	93.0008	79.84	70.14	56.16	63.15	55.2	149.54	140.88	145.21	142.06	0.718804	0.56211	0.562016	0.91	2.07	1.09	1.16	1	0.8	11.5	10.5	81.708	22.3	101.8	2.99333
146	1	3	53	62	180	82.15	60.791	49.824	10.967	0.176887	19.1358	1	0.176887	1	0.725798	8.67	2	1	73	1	0.3	1	78.4	86.83	82.5704	102.6	54.68	57.31	55.995	60.76	109.66	117.87	113.765	119.33	0.714937	0.736659	0.859801	1.43	4.14	2.42	1.16	1	0.93	5.9	4.9	114.44	63	60	4.335
102	1	3	50	65	172	83.72	61.9528	50.07	11.8828	0.182812	21.9713	1	0.182812	1	0.457638	12.07	3	2	78	1	3	1	60.72	78.19	69.2932	88.81	53.65	58.25	55.95	38.12	148	154.83	151.415	151.38	0.41027	0.505005	0.586669	1.01	4.13	2.49	1.16	1	1.36	6.6	5.6	200.278	15.8	88.1	6.02333
105	1	3	59	54	171	75.89	56.1586	49.168	6.9906	0.129456	18.4672	1	0.129456	1	0.703171	7.34	2	1	189	3	0.8	1	75.67	83.51	79.6025	59.54	34.51	42.77	38.64	33.4	107.29	119.12	113.205	83.26	0.705285	0.701058	0.715109	1	3.49	2.2	1.18	1	0.82	6.6	5.6	231.828	26.4	47.8	3.67
28	0	2	45	64	168	88.88	65.7712	40.228	25.5432	0.399112	22.6757	1	0.399112	4	0.595606	8.3	3	2	51	1	1.8	1	86.72	81.27	84.8321	84.09	117.16	101.97	109.565	112.13	159.05	125.81	142.43	130.25	0.545237	0.645974	0.645605	0.73	4.21	2.82	1.18	2	1.38	5.6	4.6	205.882	11	25.8	2.76667
40	0	3	47	54	155	84.9	62.826	39.408	23.418	0.433667	22.4766	1	0.433667	5	0.422793	14.82	3	2	50	1	1.5	1	48.81	64.69	56.4725	62.6	115.85	136.74	126.295	137.24	124.89	142.25	133.57	134.51	0.390824	0.454763	0.465393	0.7	3.35	1.85	1.18	2	1.38	5.6	4.6	8.8	15.3	61.6	4.94
53	0	4	66	45	160	75.3	55.722	38.67	17.052	0.378933	17.5781	2	0.378933	4	0.560372	33.4	6	3	70	1	0.98	2	66.67	53.92	60.2989	53.56	100.92	96.82	98.87	89.54	107.54	107.67	107.605	91.19	0.619955	0.500789	0.587345	1.13	4.32	2.45	1.19	2	1.39	5.7	4.7	208.364	61.7	73.1	5.56667
35	1	4	70	65	163	88.39	65.4086	50.07	15.3386	0.235978	24.4646	1	0.235978	3	1.76	13	2	1	438	3	1.5	1	96.7	86.65	213.312	91.35	59	56.49	57.745	51.79	125.65	116.75	121.2	113.7	0.769598	0.742184	0.80343	1.3743	3.7235	2.2846	1.2	1	1.0637	5.5	4.5	239.591	22	75	3.5
143	0	1	23	62	161	95.72	70.8328	40.064	30.7688	0.496271	23.9188	1	0.496271	5	0.660394	28.7	5	3	69	1	1.8	1	80.03	67.82	73.799	50.4	204.03	186.69	195.36	167.54	116.6	106.9	111.75	103.54	0.686364	0.634425	0.486768	0.99	4.12	2.58	1.2	2	1.4	6	5	251.758	12	47	4.35
27	1	1	25	50	175	74.99	55.4926	48.84	6.6526	0.133052	16.3265	2	0.133052	1	0.499571	17.03	5	3	50	1	5	1	59.49	60.33	59.911	67.94	61.35	54.03	57.69	54.72	118.85	121	119.925	118.08	0.500547	0.498595	0.575373	0.52	2.44	0.78	1.21	1	1.41	5.8	4.8	120.019	8.9	58.5	3.406
101	1	2	39	65	170	87.01	64.3874	50.07	14.3174	0.220268	22.4913	1	0.220268	3	0.38588	9.16	2	1	74	1	0.36	1	57.22	60.97	59.0898	80.73	112.69	117.43	115.06	111.45	152.66	153.6	153.13	166.3	0.37482	0.39694	0.485448	1.66	4.44	2.53	1.21	1	1.41	8.3	7.3	221.846	19.6	39.8	3.16
118	1	3	50	60	160	85.53	63.2922	49.66	13.6322	0.227203	23.4375	1	0.227203	3	0.651414	15.03	4	2	75	1	2.35	1	91.16	100.26	95.7285	124.7	100.97	98.16	99.565	106.48	147.51	146.4	146.955	146.03	0.617992	0.684836	0.853934	2.51	4.02	2.41	1.22	1	0.94	5.7	4.7	158.64	66.9	72.1	5.03
13	1	4	72	54.5	160	87.43	64.6982	49.209	15.4892	0.284206	21.2891	1	0.284206	4	1.27169	12	3	2	111	1	0.36	1	133.4	131.9	133.559	122.25	94.35	94.88	94.615	80.75	96.65	113.4	105.025	89.25	1.38024	1.16314	1.36975	1.9002	4.4694	3.0199	1.22	1	0.9957	6.7	5.7	735	109.2	118.63	4
48	1	2	45	72	178	91.5	67.71	50.644	17.066	0.237028	22.7244	1	0.237028	3	1	11.75	2	1	176	3	0.25	2	151.42	168.49	174.54	173.36	99.97	96.98	98.475	88.08	174.41	174.67	174.54	163.21	0.868184	0.964619	1.06219	1.5729	4.763	3.2928	1.22	1	1.0345	6.8033	5.8033	360.6	20	84	5.875
10	1	3	47	74	180	91.28	67.5472	50.808	16.7392	0.226205	22.8395	1	0.226205	3	0.626229	19.5	5	3	77	1	1.8	2	97.77	107.46	103.015	135.02	146.05	164.57	155.31	146.89	149.68	179.32	164.5	157.55	0.653193	0.599264	0.856998	0.87	3.25	1.87	1.22	1	1.06	6.1	5.1	159	33.9	70.976	3.9
31	1	3	53	54	169	75.02	55.5148	49.168	6.3468	0.117533	18.9069	1	0.117533	1	0.390991	11.3	4	2	50	1	2.25	2	48.72	50.97	49.8826	48.86	40.15	42.95	41.55	53.45	129.93	125.23	127.58	125.35	0.374971	0.407011	0.389789	1.0304	3.3769	1.8384	1.22	1	1.1931	7.824	6.824	107.378	50	149	2.825
120	1	3	57	65	167	87.14	64.4836	50.07	14.4136	0.221748	23.3067	1	0.221748	3	1.01199	11.06	2	1	74	1	0.8	1	113.28	121.59	117.533	111.13	128.94	125.58	127.26	98.72	110.16	122.12	116.14	104.71	1.02832	0.99566	1.06131	0.82	3.05	1.26	1.22	1	1.42	7.1403	6.1403	87.314	33.5	54.4	3.03
145	1	3	48	60	170	82.79	61.2646	49.66	11.6046	0.19341	20.7612	1	0.19341	1	0.698664	9.7	3	2	33	2	5	1	58.62	99.61	78.6311	77.8	64.08	70.08	67.08	53.59	109.59	115.5	112.545	108.39	0.534903	0.862424	0.717778	0.82	2.81	1.07	1.22	1	1.42	9.8	8.8	74.04	59.4	83.9	3.23333
68	1	3	54	60	178	79.2	58.61	49.66	8.95	0.1491	18.937	1	0.1491	2	1.22134	3.5	1	1	87	1	0.64	2	132.78	145.84	140.045	143.29	85.62	77.36	81.49	65.95	120.72	108.61	114.665	98.74	1.0999	1.34279	1.45118	1.522	4.2098	2.9901	1.23	1	0.9395	6.5223	5.5223	214.137	36.6	101.7	3.5
23	1	2	41	59	170	84.27	62.3598	49.578	12.7818	0.216641	20.4152	1	0.216641	3	0.500046	8.09	2	1	61	1	1.8	2	80.36	60.99	70.534	88.46	59.77	55.11	57.44	48.87	143.39	138.72	141.055	169.78	0.56043	0.439663	0.521027	0.8791	3.3949	1.7894	1.23	1	1.1752	9.367	8.367	30.8	12	75.205	4.68167
98	0	2	38	58	158	77.85	57.609	39.736	17.873	0.308155	23.2335	1	0.308155	3	1.46	2.52	1	1	198	3	0.36	1	76.53	65.11	161.556	53.34	80.52	91.04	85.78	116.48	113.35	107.96	110.655	112.33	0.675165	0.603094	0.474851	0.98	5.42	3.56	1.23	2	1.43	6.7	5.7	280.082	12.3	51.8	2.52
21	1	2	41	61	172	87.21	64.5354	49.742	14.7934	0.242515	20.6193	1	0.242515	3	1.12	11.5	2	1	175	3	0.48	1	52.27	63.19	142.906	54.75	77.05	65.65	71.35	48.42	133.72	121.47	127.595	109.28	0.390891	0.520211	0.501007	1.04	4.47	2.7	1.23	1	1.43	6	5	332	17.8	69.74	5.75
9	1	2	43	65	168	94.17	69.6858	50.07	19.6158	0.301782	23.03	1	0.301782	5	1.83	23.5	6	3	71	1	0.3	1	129.47	120.12	275.991	116.44	97.66	88.57	93.115	80.88	159	142.63	150.815	153.4	0.814277	0.842179	0.759061	1.14	4.14	2.85	1.24	1	0.94	12.2	11.2	106	12.8	82.677	3.5
127	0	1	31	45	160	73.08	54.0792	38.67	15.4092	0.342427	17.5781	2	0.342427	3	0.756564	12.31	3	2	42	1	5	2	112.64	56.55	82.7378	59.5	49.44	42.64	46.04	37.78	119.23	99.49	109.36	109.52	0.944729	0.568399	0.54328	0.81	2.99	2.11	1.24	2	1.01	7.8	6.8	96.259	11.4	47.6	4.10333
124	0	3	46	48	150	75.54	55.8996	38.916	16.9836	0.353825	21.3333	1	0.353825	4	0.67242	21.08	4	2	80	1	1.8	1	79.88	57.71	68.5095	70.97	109.48	99.18	104.33	103.11	105.16	98.61	101.885	106.38	0.759604	0.585235	0.667137	1	4.13	2.34	1.24	2	1.44	5.1	4.1	154.488	115.6	79	5.54
52	1	4	62	52	170	90.11	66.6814	49.004	17.6774	0.33995	17.9931	2	0.33995	5	1.49	26.9	5	3	107.43	1	3.96	2	62.12	59.6	185.557	91.56	67.46	61.8	64.63	82.64	122.67	126.4	124.535	124.08	0.506399	0.471519	0.737911	1.39	4	2.48	1.25	1	1.07	6.565	5.565	244.153	148.7	120.523	5.38
63	1	2	45	55	177	85.28	63.1072	49.25	13.8572	0.251949	17.5556	2	0.251949	4	0.601573	24.75	5	3	44	1	2.25	2	74.64	79.64	77.3232	76.02	60.11	57.16	58.635	62.19	133.05	124.02	128.535	137.67	0.560992	0.642154	0.55219	0.7975	3.0636	1.5857	1.25	1	1.1943	12.5	11.5	10	11.9	63.2	4.91667
2	1	3	46	60	173	85.97	63.62	49.66	13.96	0.2326	20.0474	1	0.2326	3	1.18252	11	3	2	149.49	3	0.64	1	166	175	170.483	163.61	78.15	85.69	81.92	74.69	141	147.34	144.17	149.93	1.1773	1.18773	1.09124	1.35	4.56	3.32	1.26	1	0.85	5.4	4.4	156	66.6	92.021	3.33333
56	1	1	23	70	178	82.33	60.9242	50.48	10.4442	0.149203	22.0932	1	0.149203	1	0.198033	4.5	1	1	82	1	0.8	1	36.89	41.16	38.9977	42.31	40.28	38.91	39.595	39.81	192.93	200.92	196.925	195.2	0.191209	0.204858	0.216752	0.53	2.7	1.64	1.26	1	1.07	5.2	4.2	209.835	11	60	4.5
41	1	3	55	59	168	79.84	59.0816	49.578	9.5036	0.161078	20.9042	1	0.161078	1	0.388114	3.87	1	1	52	1	0.3	1	57.66	48.06	52.8591	57.4	58.66	56.18	57.42	59.13	136.22	136.17	136.195	141.51	0.423286	0.352941	0.405625	0.8829	3.1086	1.7029	1.26	1	1.1866	11.4	10.4	22.9	18	70.7	3.97833
138	0	1	29	55	160	79.96	59.1704	39.49	19.6804	0.357825	21.4844	1	0.357825	4	0.805714	15.57	4	2	141	3	0.7	1	77	79.65	78.3356	72.45	115.35	117.1	116.225	106.58	97.8	96.65	97.225	89.32	0.787321	0.824108	0.811129	1.11	4.37	2.68	1.26	2	1.46	6.3143	5.3143	288.183	14.7	55.1	2.785
117	1	2	43	65.7	165	91.2	67.488	50.1274	17.3606	0.26424	24.1322	1	0.26424	4	1.73	15.06	3	2	520	3	1.8	1	105.41	107.99	251.585	109.27	75.35	76.86	76.105	67.55	142.9	147.95	145.425	151.13	0.737649	0.729909	0.72302	1.75	3.99	2.41	1.28	1	0.87	7.4	6.4	157.661	63.5	51.6	5.06
73	0	1	18	47.5	163	76.83	56.8542	38.875	17.9792	0.378509	17.878	2	0.378509	4	1.6	24.26	5	3	243	3	1.5	2	80.16	45.28	164.264	47.65	104.32	81.16	92.74	91.88	108.5	96.83	102.665	91.77	0.738802	0.467624	0.519233	1.53	3.71	2.35	1.28	2	0.88	5.3	4.3	289.531	42	71.7	6.065
81	1	4	80	57	170	80.04	59.2296	49.414	9.8156	0.172204	19.7232	1	0.172204	1	0.949007	11	2	1	186	3	1.2	1	86.1	118.15	101.999	102.96	89.33	107.27	98.3	80.24	106.59	108.37	107.48	93.23	0.807768	1.09025	1.10437	0.86	4.1	2.82	1.28	1	1.18	5.7	4.7	305.171	55.9	65.5	4
75	1	2	39	62	168	77.07	57.03	49.824	7.22	0.1202	21.9671	1	0.1202	2	0.729291	9	2	1	64	1	0.64	1	105.42	93.1	99.6066	124.54	105.53	85.91	95.72	92.2	149.9	123.26	136.58	189.01	0.703269	0.755314	0.658907	0.46	3.96	2.26	1.31	1	1.51	5.7	4.7	168.135	15.3	72.5	4.5
104	0	3	55	47	150	70.58	52.23	38.834	13.4	0.2851	20.8889	1	0.285	1	0.562785	4.83	1	1	76	1	4	1	49.18	47.94	48.5627	57.4	87.93	76.95	82.44	79.74	87.69	84.89	86.29	83.6	0.560839	0.564731	0.686603	0.83	4.45	2.52	1.32	1	1.52	7.1	6.1	173.967	15.4	38.3	4.27667
74	0	1	27	60	160	73.25	54.02	39.9	14.12	0.2353	23.4375	1	0.2353	1	0.35	3.2	1	1	30	2	1.8	2	113.13	105.43	38.0712	129.63	174.67	143.05	158.86	146.95	122.06	95.49	108.775	104	0.926839	1.10409	1.24644	1.7142	4.1518	2.7159	1.33	1	1.0119	7.38	6.38	129.166	42	66	5.04
61	0	3	53	63	162	74.94	55.46	40.146	15.31	0.2429	24.0055	1	0.2429	1	0.51	7.5	1	1	60	1	1.3	1	132.8	134.71	45.316	127.15	167.5	154.12	160.81	116.23	93.07	84.64	88.855	110.66	1.42688	1.59156	1.14902	2.0316	4.3551	2.7991	1.33	1	1.0349	6.5979	5.5979	257.594	11	52	7.5
116	1	3	56	84	175	109.83	81.2742	51.628	29.6462	0.352931	27.4286	3	0.352931	5	1.75516	26.6	6	3	210	3	2.7	1	273.77	252.01	263.063	213.3	131.96	123.22	127.59	121.76	148.04	151.72	149.88	138.9	1.8493	1.66102	1.53564	1.78	4.36	2.79	1.33	1	1.17	6.1	5.1	316.894	38.8	48	3.3
77	0	3	51	48	150	78.97	58.44	38.916	19.52	0.4066	21.3333	1	0.4066	5	1.04361	23	6	3	80	1	5.5	1	104.54	122.96	113.697	86.56	156.44	160.64	158.54	152.08	108.26	109.63	108.945	97.46	0.965638	1.12159	0.888159	2.65	3.91	2.6046	1.34	1	1.0337	7.173	6.173	101	22	45	3.83333
19	1	2	39	62	170	90.31	66.8294	49.824	17.0054	0.274281	21.4533	1	0.274281	4	1.93	21.5	5	3	126	1	2.25	5	120.62	110.77	239.561	103.88	77.84	77.12	77.48	72.63	128.14	120.11	124.125	110.16	0.941314	0.922238	0.942992	1.4652	4.2535	2.9267	1.34	1	1.0406	6.335	5.335	240.102	29.4	69.421	4.3
7	1	4	62	55	173	89.01	65.8674	49.25	16.6174	0.302135	18.3768	2	0.302135	5	1.62	17	5	3	72	1	1.8	2	76.2	58.53	175.819	115.41	73.99	61.81	67.9	84.16	108.85	108.21	108.53	143.89	0.700046	0.540893	0.802071	1.45	3.8837	2.3291	1.34	1	1.0411	7.559	6.559	89	90.8	85.111	3.5
126	1	3	52	62	163	89.57	66.2818	49.824	16.4578	0.265448	23.3355	1	0.265448	4	0.629067	18.57	4	2	39	1	1.2	1	85.35	104.44	94.6809	89.35	91.57	90.75	91.16	74.54	145.44	155.58	150.51	112.04	0.58684	0.671295	0.797483	2.81	4.7	2.53	1.34	1	1.16	6.5	5.5	169.774	26.5	75.3	4.285
106	1	3	48	62	165	80.3	59.422	49.824	9.598	0.154806	22.7732	1	0.154806	1	0.368501	4.58	3	2	68	1	7.5	1	50.58	53.91	52.2405	79.47	58.43	68.07	63.25	72.23	137.67	145.86	141.765	166.21	0.3674	0.369601	0.47813	0.76	2.84	1.6	1.35	1	1.05	5.6	4.6	156.688	14.9	78	4.19333
55	1	4	60	65	178	93.27	69.0198	50.07	18.9498	0.291535	20.5151	1	0.291535	4	0.729708	18.18	5	3	138	3	1.8	2	116.13	132.35	124.368	138.37	106.1	90.68	98.39	75.34	172.67	168.2	170.435	141.99	0.672555	0.786861	0.974505	1.22	4.48	3.46	1.36	1	1.02	6.2	5.2	169	154	127	3.636
17	1	3	54	75	175	91.37	67.6138	50.89	16.7238	0.222984	24.4898	1	0.222984	3	0.723636	20.8	6	3	47	1	3.6	2	112.42	120.18	116.314	103.41	78.27	80.26	79.265	76.39	161.25	160.22	160.735	170.67	0.697178	0.750094	0.605906	1.3129	4.1697	2.5028	1.36	1	1.0344	7.321	6.321	133.232	14.4	72.865	3.46667
139	1	1	34	99	177	116.42	86.1508	52.858	33.2928	0.336291	31.6001	4	0.336291	5	0.964073	19.52	5	3	45	1	2.56	1	161.41	164.11	162.88	196.51	118.36	110.37	114.365	289.58	172.89	165.01	168.95	199.05	0.933599	0.994546	0.987239	1.7634	4.8044	3.1271	1.36	1	1.0525	6.9763	5.9763	236.046	27	56	4.76
51	1	2	42	65	177	87.28	64.5872	50.07	14.5172	0.223342	20.7476	1	0.223342	3	1.61	11.5	3	2	220	3	0.8	2	92.41	75.74	219.604	90.49	84.7	66.65	75.675	76.51	144.41	128.39	136.4	131.65	0.639914	0.589921	0.687353	1.4646	4.2086	2.6821	1.37	1	1.0292	6.133	5.133	282.696	39.6	56.2	3.83333
12	0	3	52	65	165	86.54	64.04	40.31	23.73	0.3651	23.8751	1	0.3651	4	0.815512	8	2	1	125	1	1.2	2	111.83	109.22	110.71	104.01	118.35	129.36	123.855	153.64	130.95	140.56	135.755	142.02	0.85399	0.777035	0.732362	1.5487	4.2498	2.8623	1.37	1	1.0527	5.8	4.8	705	20.9	70.567	7
8	1	4	75	62.5	176	90.48	66.96	49.865	17.09	0.2734	20.1769	1	0.2734	4	1.29303	18	4	2	101	1	5.2	2	168.43	141.48	154.711	152.06	107	97.44	102.22	86.16	127	112.3	119.65	126.42	1.32622	1.25984	1.20282	0.46	3.21	1.28	1.37	1	1.57	7.2	6.2	36.8	65.5	69.187	4.5
103	1	2	43	55	170	79.1	58.534	49.25	9.284	0.1688	19.0311	1	0.1688	1	0.721984	8.22	2	1	97	1	0.8	1	89.46	79.62	84.5516	94.37	89.9	71.67	80.785	70.69	124.19	110.03	117.11	111.15	0.720348	0.723621	0.849033	1.39	3.77	2.42	1.38	1	1.02	6.733	5.733	145.032	20.7	39.6	4.11
108	1	3	52	65	170	82.73	61.2202	50.07	11.1502	0.171542	22.4913	1	0.171542	1	0.75397	11.27	3	2	111	1	0.8	1	112.75	106.11	109.567	91.09	58.97	49.74	54.355	45.85	153.11	137.53	145.32	121.23	0.736399	0.771541	0.751382	1.3957	3.7157	2.3898	1.38	1	1.0233	6.443	5.443	193.036	28	50.6	3.75667
6	1	1	32	60	172	82.76	61.2424	49.66	11.5824	0.19304	20.2812	1	0.19304	1	0.675152	2	1	1	109	1	0.48	1	87.44	71.58	79.3506	92.8	68.44	55.59	62.015	61.06	126	109.06	117.53	109.52	0.693968	0.656336	0.847334	1.4459	3.8119	2.4564	1.38	1	1.0331	6.103	5.103	243	32.124	68.909	4
82	0	3	58	42	150	78.81	58.3194	38.424	19.8954	0.4737	18.6667	1	0.4737	5	0.768053	23.5	6	3	73	1	0.48	1	50.13	61.31	55.7837	70.69	62.85	71.58	67.215	89.18	73.38	71.88	72.63	76.45	0.683156	0.852949	0.924657	1.1076	3.4718	2.0639	1.4135	1	1.6135	5.4	4.4	174.322	50.6	53.1	3.5
29	1	4	68	60	170	98.33	72.7642	49.66	23.1042	0.38507	20.7612	1	0.38507	5	1.46	19.5	5	3	91	1	2.64	5	78.9	72.36	241.973	81.87	147.23	142.14	144.685	89.19	172.92	158.55	165.735	146.06	0.45628	0.456386	0.560523	0.83	4.15	2.32	1.43	3	1.63	6.829	5.829	160.208	18.1	47.7	9.5
71	0	2	37	47	157	66.2	48.99	38.834	10.16	0.2161	19.0677	1	0.2161	1	0.579627	7.5	2	1	30	2	0.4	2	42.75	56.91	49.6566	54.11	72.56	69.76	71.16	56.05	82.98	88.36	85.67	70	0.515184	0.64407	0.773	0.8605	3.2528	1.7197	1.4494	1	1.6494	7.83	6.83	80.608	10	72	5.16667
111	0	1	20	44	153	70.03	51.82	38.588	13.23	0.3007	18.7962	1	0.3007	3	0.458528	4.74	1	1	75	1	1.8	1	45.67	42.97	44.4062	49.69	115.19	97.32	106.255	85.86	102.83	90.86	96.845	87.83	0.444131	0.472925	0.565752	1.11	4.57	2.5	1.54	1	1.74	9.4	8.4	167.263	11.8	36.4	3.58
49	0	3	53	85	158	71.06	52.5844	41.95	30.6344	0.125111	34.049	4	0.3529	4	0.697816	66.1	13	3	34	2	2.4	2	54.96	50.77	52.8561	52.04	44.69	37.18	40.935	39.59	78.38	73.11	75.745	73.45	0.701199	0.694433	0.708509	0.8465	3.31	1.9082	1.55	1	1.6647	7.099	6.099	101.092	10.9	48.8	5.08462
141	0	1	35	45	157	77.69	57.4906	38.67	18.8206	0.418236	18.2563	2	0.418236	5	0.453831	20.06	6	3	58	1	2.36	1	37.58	41.58	39.5831	34.78	94.17	108.45	101.31	85.29	82.68	91.76	87.22	78.72	0.454523	0.453139	0.441819	0.8216	3.9181	2.1879	1.56	3	1.6393	8.16	7.16	17.1	9.5	34.5	5.06
24	0	1	25	63.5	171	94.13	69.6562	40.187	29.4692	0.464082	21.7161	1	0.464082	5	1.47	36.1	7	3	326	3	0.84	5	60.66	61.04	193.761	62.08	183.74	156.47	170.105	161.97	142.95	120.67	131.81	117.96	0.424344	0.505842	0.52628	1	5.35	3.66	1.65	3	1.61	6.2773	5.2773	345.663	24.2	63.16	5.15714
115	0	2	37	45.5	150	75.06	55.54	38.711	16.83	0.3699	20.2222	1	0.37	4	0.622604	18.32	4	2	36	1	2.42	1	44.88	66.77	55.8165	56.74	46.69	65.39	56.04	52.31	89.58	89.72	89.65	81.97	0.501005	0.744204	0.692204	0.59	3.61	1.68	1.66	3	1.62	6.7	5.7	105.181	10.2	45	4.16
137	0	1	25	49.7	156	75.34	55.7516	39.0554	16.6962	0.33594	20.4224	1	0.33594	3	0.481846	12.36	3	2	46	1	1.5	1	42.99	40.04	41.5761	42.76	144.1	125.09	134.595	123.35	91.46	81.11	86.285	83.24	0.470042	0.493651	0.513695	0.44	4.15	1.75	1.83	3	2.03	7.762	6.762	133.058	10.1	15.3	5.12
149	0	2	41	52.5	162	73.82	54.63	39.285	15.34	0.2921	20.0046	1	0.2921	1	0.563896	5.07	2	1	30	2	0.48	2	64.1	56.81	60.6216	57.71	111.18	98.64	104.91	78.87	104.24	110.77	107.505	93.2	0.614927	0.512864	0.619206	0.53	3.12	1.53	1.88	3	0.73	10.2	9.2	121.645	13.7	73.4	7.535
110	1	1	35	59	165	86.3	63.862	49.578	14.284	0.242102	21.6713	1	0.242102	3	0.582817	13.15	3	2	85	1	1.2	1	88.36	64.82	76.3169	82.57	54.91	54.46	54.685	57.97	134.67	127.22	130.945	121.56	0.656122	0.509511	0.679253	1.72	4.26	2.84	1.99	3	0.87	8.8	7.8	146.286	17.9	101.1	4.38333
89	0	3	50	58	162	80.07	59.2518	39.736	19.5158	0.336479	22.1003	1	0.336479	3	0.709997	9.5	1	1	132	1	0.3	1	72.12	81.79	76.9388	54.11	107.83	97.56	102.695	88.24	107.98	108.75	108.365	114.12	0.667901	0.752092	0.47415	0.57	5.27	2.54	2.05	3	2.25	5.8	4.8	279.298	9.6	58.4	9.5
39	0	4	66	45	155	87.53	64.7722	38.67	26.1022	0.580049	18.7305	1	0.580049	5	1.62	25.55	6	3	277	3	2.72	1	53.05	65.31	132.484	61.68	155.25	206.57	180.91	99.93	82.95	80.61	81.78	72.65	0.639542	0.810197	0.849002	1.39	3.46	1.85	2.59	3	2.79	5.9	4.9	325.906	90	109	7.775
[truncated: 9 more columns]
