# Supplementary material for: Impact of body fat content on extracorporeal shock wave lithotripsy for pancreatic duct stones: a retrospective cohort study
Source: PeerJ. 2026 Apr 9;14:e21112. doi: 10.7717/peerj.21112 (PMC13070325; doi:10.7717/peerj.21112)
Supplement: Supplemental Information 1 [file peerj-14-21112-s001.zip › patient data/Data Summary(no name).xlsx]

## Sheet: Sheet1
serial number	sex	age	weight（kg）	height（cm）	waistline（cm）	BMI	parameter a（waistline*0.74)	parameter b(weight（kg）*0.082+34.98(female）,weight（kg）×0.082+44.74(male)	Body fat weight（kg）（a-b）	Body fat ratio	the percent of Body fat ratio	VAT				SAT				SMT				VAT/SMT				Laboratory test data									Crushed stone data					Disrupting factors
												L3/L4(Intervertebral disc）		L3/L4 average	L3	L3/L4		L3/L4 average	L3	L3/L4		L3/L4 average	L3	L3/L4		L3/L4 average	L3	TG（0.34-1.7）	TC（3.36-5.69）	LDL-ch（<3.12）	HDL-ch（>1.04）	Glycated hemoglobin（4.0-6.5）	Lipase（23.0-300.0）	GGT（10.0-60.0）	amylase	ALKP(38-126)	ESWL（Total number of times）	Cross-sectional area of stones（cm*cm）（max）	Location of the stone	Crushing time（min)	Crushed stone every time	smoke	alcohol
1	male	65	55	168	87	19.487	64.38	49.25	15.13	0.275091	0.275091	40.02	53.77	46.895	61.46	68.64	83.14	75.89	74.43	144.06	143.16	143.61	125.67	0.277801	0.375594	0.326544	0.489059					5.5	627				1	0.3	Head of pancreas	3.5	3.5
2	male	46	60	173	91.97	20.0474	68.0578	49.66	18.3978	0.30663	0.30663	166	175	170.5	163.61	78.15	85.69	81.92	74.69	141	147.34	144.17	149.93	1.1773	1.18773	1.18263	1.09124	1.35	4.56	3.32	0.65	5.4	156	66.6			3	0.64	Head of pancreas	10	3.33333	yes	yes
3	male	71	80	175	125	26.1224	92.5	51.3	41.2	0.515	0.515	240	267	253.5	334.21	129	97.23	113.115	108.56	112	105	108.5	110.42	2.14286	2.54286	2.33641	3.02672						48	26.1	55		1	0.25	Head of pancreas	9.5	9.5
4	male	63	71	165	92.89	26.079	68.7386	50.562	18.1766	0.256008	0.256008	155	173.21	164.105	155.91	85.71	88.4	87.055	75.34	121.64	115.06	118.35	111.31	1.27425	1.50539	1.38661	1.40068	1.29	4.13	2.78	0.73	5.4	194	16.3	94		5	3	Head of pancreas	21	4.2
5	male	34	60	175	83.4	19.5918	61.716	49.66	12.056	0.200933	0.200933	32.77	31.78	32.275	51.57	37.19	38.48	37.835	36.22	157	150.29	153.645	142.42	0.208726	0.211458	0.210062	0.362098	0.55	3.56	2.18	1.05	5.7	210	12.4	60		3	3	Head of pancreas, Body, Tail	13	4.33333
6	male	32	60	172	82.76	20.2812	61.2424	49.66	11.5824	0.19304	0.19304	87.44	71.58	79.51	92.8	68.44	55.59	62.015	61.06	126	109.06	117.53	109.52	0.693968	0.656336	0.676508	0.847334						243		109		1	0.48	Head of pancreas	4	4	yes
7	male	62	55	173	89.01	18.3768	65.8674	49.25	16.6174	0.302135	0.302135	76.2	58.53	67.365	115.41	73.99	61.81	67.9	84.16	108.85	108.21	108.53	143.89	0.700046	0.540893	0.620704	0.802071						89	90.8	72		2	1.8	Head of pancreas, Body, Tail	7	3.5
8	male	75	62.5	176	101.48	20.1769	75.0952	49.865	25.2302	0.403683	0.403683	168.43	141.48	154.955	152.06	107	97.44	102.22	86.16	127	112.3	119.65	126.42	1.32622	1.25984	1.29507	1.20282	0.46	3.21	1.28	1.37	7.2	36.8	65.5	101		4	5.2	Head of pancreas, Body, Tail	18	4.5
9	male	43	65	168	94.17	23.03	69.6858	50.07	19.6158	0.301782	0.301782	129.47	120.12	124.795	116.44	97.66	88.57	93.115	80.88	159	142.63	150.815	153.4	0.814277	0.842179	0.827471	0.759061	1.14	4.14	2.85	0.74	12.2	106	12.8	71		1	0.3	Head of pancreas	3.5	3.5	yes	yes
10	male	47	74	180	91.28	22.8395	67.5472	50.808	16.7392	0.226205	0.226205	97.77	107.46	102.615	135.02	146.05	164.57	155.31	146.89	149.68	179.32	164.5	157.55	0.653193	0.599264	0.623799	0.856998	0.87	3.25	1.87	0.86	6.1	159	33.9	77		5	1.8	Head of pancreas, Body, Tail	19.5	3.9
11	male	36	76	165	108.14	27.9155	80.0236	50.972	29.0516	0.382258	0.382258	145.07	144.71	144.89	179.46	193.92	170.88	182.4	180.11	190.68	177.95	184.315	221.94	0.760803	0.813206	0.7861	0.808597	1.84	4.75	3.05	0.96	6.5	432	66.4	64		3	1.5	Head of pancreas	12.1	4.03333	yes	yes
12	female	52	65	165	96.54	23.8751	71.4396	40.31	31.1296	0.478917	0.478917	111.83	109.22	110.525	104.01	118.35	129.36	123.855	153.64	130.95	140.56	135.755	142.02	0.85399	0.777035	0.81415	0.732362					5.8	705	20.9	125		2	1.2	Head of pancreas, Body, Tail	14	7	yes	yes
13	male	72	54.5	160	87.43	21.2891	64.6982	49.209	15.4892	0.284206	0.284206	133.4	131.9	132.65	122.25	94.35	94.88	94.615	80.75	96.65	113.4	105.025	89.25	1.38024	1.16314	1.26303	1.36975					6.7	735	109.2	111		3	0.36	Head of pancreas	12	4	yes	yes
14	male	55	62	165	94.14	22.7732	69.6636	49.824	19.8396	0.319994	0.319994	110.55	102.05	106.3	104.11	123.29	113.3	118.295	117.52	135.56	128.2	131.88	116.32	0.815506	0.796022	0.806036	0.895031						18	159.8	37		5	2.16	Head of pancreas	17.8	3.56
15	female	7	16.6	119	49.97	11.7223	36.9778	36.3412	0.6366	0.0383494	0.0383494	12.83	25	18.915	20.5	3.64	4.87	4.255	7.19	34.56	35.41	34.985	34.15	0.371238	0.706015	0.54066	0.600293							12	72		4	0.64	Head of pancreas, Body, Tail	15	3.75
16	male	15	39	160	64.29	15.2344	47.5746	47.938	-0.3634	-0.00931795	-0.00931795	40.75	47.24	43.995	57.7	36.63	19.26	27.945	18.41	110.46	87.53	98.995	84.81	0.368912	0.539701	0.444416	0.680344	0.92	3.43	2.06	0.94				101		1	0.8	Head of pancreas, Body, Tail	6.31	6.31
17	male	54	75	175	91.37	24.4898	67.6138	50.89	16.7238	0.222984	0.222984	112.42	120.18	116.3	103.41	78.27	80.26	79.265	76.39	161.25	160.22	160.735	170.67	0.697178	0.750094	0.723551	0.605906							14.4	47		6	3.6	Head of pancreas, Body, Tail	20.8	3.46667
18	female	71	72	168	103.09	25.5102	76.2866	40.884	35.4026	0.491703	0.491703	185.09	180.2	182.645	181.19	154.88	157.48	156.18	173.58	125.5	112.95	119.225	62.6	1.47482	1.5954	1.53194	2.89441							8.6	41		2	0.8	Head of pancreas	7	3.5
19	male	39	62	170	90.31	21.4533	66.8294	49.824	17.0054	0.274281	0.274281	120.62	110.77	115.695	103.88	77.84	77.12	77.48	72.63	128.14	120.11	124.125	110.16	0.941314	0.922238	0.932085	0.942992							29.4	126		5	2.25	body of pancreas	21.5	4.3	yes	yes
20	male	47	60	173	78.4	20.0474	58.016	49.66	8.356	0.139267	0.139267	66.59	92.13	79.36	60.39	40.07	27.48	33.775	27.66	138.9	127.07	132.985	119.98	0.47941	0.725033	0.596759	0.503334							39.7	197		3	0.48	Head of pancreas, Body, Tail	12.8	4.26667	yes	yes
21	male	41	61	172	87.21	20.6193	64.5354	49.742	14.7934	0.242515	0.242515	52.27	63.19	57.73	54.75	77.05	65.65	71.35	48.42	133.72	121.47	127.595	109.28	0.390891	0.520211	0.452447	0.501007	1.04	4.47	2.7	1.23	6	332	17.8	175		2	0.48	Head of pancreas	11.5	5.75	yes	yes
22	male	43	62	168	89.5	21.9671	66.23	49.824	16.406	0.264613	0.264613	54.97	81.86	68.415	71.09	69.62	64.51	67.065	54.91	174.08	189.91	181.995	162.36	0.315774	0.431046	0.375917	0.437854							18	94		1	0.8	Head of pancreas, Body, Tail	3.5	3.5	yes	yes
23	male	41	59	170	84.27	20.4152	62.3598	49.578	12.7818	0.216641	0.216641	80.36	60.99	70.675	88.46	59.77	55.11	57.44	48.87	143.39	138.72	141.055	169.78	0.56043	0.439663	0.501046	0.521027						30.8	12	61		6	1.8	Head of pancreas, Body, Tail	28.09	4.68167	yes	yes
24	female	25	63.5	171	94.13	21.7161	69.6562	40.187	29.4692	0.464082	0.464082	60.66	61.04	60.85	62.08	183.74	156.47	170.105	161.97	142.95	120.67	131.81	117.96	0.424344	0.505842	0.461649	0.52628	1	5.35	3.66	1.41			24.2	326		7	0.84	body of pancreas	36.1	5.15714
25	male	61	60	168	87.77	21.2585	64.9498	49.66	15.2898	0.25483	0.25483	132.72	90.13	111.425	110.46	50.49	37	43.745	35.74	177.06	144.81	160.935	130.05	0.749576	0.622402	0.69236	0.849366					6		19	79		2	1.8	Head of pancreas	7	3.5		yes
26	female	78	58	157	98.8	23.5304	73.112	39.736	33.376	0.575448	0.575448	153.18	142.01	147.595	108.95	94.23	80.6	87.415	70.28	123.44	110.15	116.795	86.29	1.24093	1.28924	1.26371	1.2626	2.87	2.69	0.86	0.6	5.7		9.5	90		1	1.8	Head of pancreas	3.5	3.5
27	male	25	50	175	74.99	16.3265	55.4926	48.84	6.6526	0.133052	0.133052	59.49	60.33	59.91	67.94	61.35	54.03	57.69	54.72	118.85	121	119.925	118.08	0.500547	0.498595	0.499562	0.575373	0.52	2.44	0.78	1.21	5.8		8.9	50	58.5	5	5	Head of pancreas	17.03	3.406
28	female	45	64	168	88.88	22.6757	65.7712	40.228	25.5432	0.399112	0.399112	86.72	81.27	83.995	84.09	117.16	101.97	109.565	112.13	159.05	125.81	142.43	130.25	0.545237	0.645974	0.589728	0.645605	0.73	4.21	2.82	1.18	5.6		11	51	25.8	3	1.8	Head of pancreas	8.3	2.76667
29	male	68	60	170	98.33	20.7612	72.7642	49.66	23.1042	0.38507	0.38507	78.9	72.36	75.63	81.87	147.23	142.14	144.685	89.19	172.92	158.55	165.735	146.06	0.45628	0.456386	0.456331	0.560523	0.83	4.15	2.32	1.43			18.1	91	47.7	1	0.64	body of pancreas	9.5	9.5
30	male	53	62	175	97.84	20.2449	72.4016	49.824	22.5776	0.364155	0.364155	200.98	216.09	208.535	195.65	87.29	89.1	88.195	77.53	141.18	139.03	140.105	129.95	1.42357	1.55427	1.48842	1.50558							518.1	93	572.3	1	0.42	Head of pancreas	4.5	4.5
31	male	53	54	169	75.02	18.9069	55.5148	49.168	6.3468	0.117533	0.117533	48.72	50.97	49.845	48.86	40.15	42.95	41.55	53.45	129.93	125.23	127.58	125.35	0.374971	0.407011	0.390696	0.389789							50	50	149	4	2.25	Head of pancreas, Body, Tail	11.3	2.825
32	male	68	74	170	103.31	25.6055	76.4494	50.808	25.6414	0.346505	0.346505	228.7	224.59	226.645	203.95	167.87	160.07	163.97	153.11	133.19	139.55	136.37	140.24	1.7171	1.60939	1.66199	1.45429							25.1	79	68.8	2	1	Head of pancreas	14	7	yes	yes
33	female	11	23	140	51.82	11.7347	38.3468	36.866	1.4808	0.0643826	0.0643826	25.74	22.97	24.355	20.19	22.65	18.52	20.585	18.22	34.13	28.9	31.515	39.11	0.754175	0.79481	0.772807	0.516236							11	84	122	4	0.48	Head of pancreas, Body, Tail	13.8	3.45
34	male	34	29	149	92.67	13.0625	68.5758	47.118	21.4578	0.739924	0.739924	106.48	101.31	103.895	114.79	137.24	138.26	137.75	110.69	155.82	164.42	160.12	156.32	0.683353	0.616166	0.648857	0.734327	1.25	4.22	3.33	0.64	6.1		29	324	88	2	4.5	Head of pancreas, Body, Tail	11.34	5.67
35	male	70	65	163	88.39	24.4646	65.4086	50.07	15.3386	0.235978	0.235978	96.7	86.65	91.675	91.35	59	56.49	57.745	51.79	125.65	116.75	121.2	113.7	0.769598	0.742184	0.756394	0.80343					5.5		22	438	75	2	1.5	Head of pancreas	7	3.5
36	male	75	60	165	90.53	22.0386	66.9922	49.66	17.3322	0.28887	0.28887	140.59	175.68	158.135	155.36	84.04	96.87	90.455	88.38	107.25	139.18	123.215	122.56	1.31086	1.26225	1.28341	1.26762						77	101	74	183.4	3	1.5	Head of pancreas	8.66	2.88667
37	male	64	70	170	99.7	24.2215	73.778	50.48	23.298	0.332829	0.332829	127.63	138.44	133.035	144.54	144.53	145.44	144.985	149.79	121.25	146.51	133.88	150.26	1.05262	0.944918	0.993688	0.961933					9.5		20		73	1	0.48	Head of pancreas	3.5	3.5
38	male	31	110	178	130.05	34.7178	96.237	53.76	42.477	0.386155	0.386155	211.62	202.47	207.045	200.31	505.31	434.14	469.725	412.78	244.47	216.71	230.59	206.72	0.865628	0.93429	0.897892	0.968992	2.03	6.88	5.33	1.11	6.6		66	33	64	3	3.6	Head of pancreas	11.03	3.67667
39	female	66	45	155	87.53	18.7305	64.7722	38.67	26.1022	0.580049	0.580049	53.05	65.31	59.18	61.68	155.25	206.57	180.91	99.93	82.95	80.61	81.78	72.65	0.639542	0.810197	0.723649	0.849002	1.39	3.46	1.85	2.59	5.9		90	277	109	2	0.72	Head of pancreas	15.55	7.775
40	female	47	54	155	84.9	22.4766	62.826	39.408	23.418	0.433667	0.433667	48.81	64.69	56.75	62.6	115.85	136.74	126.295	137.24	124.89	142.25	133.57	134.51	0.390824	0.454763	0.424871	0.465393	0.7	3.35	1.85	1.18	5.6	8.8	15.3	50	61.6	3	1.5	Head of pancreas	14.82	4.94
41	male	55	59	168	79.84	20.9042	59.0816	49.578	9.5036	0.161078	0.161078	57.66	48.06	52.86	57.4	58.66	56.18	57.42	59.13	136.22	136.17	136.195	141.51	0.423286	0.352941	0.38812	0.405625					11.4	22.9	18	52	70.7	6	3	Head of pancreas	23.87	3.97833
42	male	67	63	170	93.55	21.7993	69.227	49.906	19.321	0.306683	0.306683	100.53	94.19	97.36	104.53	145.92	125.35	135.635	113.97	162.2	123.35	142.775	127.81	0.61979	0.7636	0.681912	0.817855	1.43	3.34	2.33	0.66	8.3		29.3	39	101.2	3	3	Head of pancreas	17.78	5.92667
43	male	29	64	183	97.49	19.1108	72.1426	49.988	22.1546	0.346166	0.346166	119.26	113.78	116.52	115.03	128.7	110.02	119.36	116.38	143.21	128.63	135.92	147.2	0.832763	0.884553	0.857269	0.781454					5.2		535.2	76	200.5	5	0.8	Head of pancreas, Body, Tail	28.2	5.64	yes	yes
44	male	34	54	169	81.34	18.9069	60.1916	49.168	11.0236	0.204141	0.204141	57.2	44.59	50.895	60.77	32.37	34.1	33.235	26.98	160.74	148.59	154.665	140.99	0.355854	0.300087	0.329066	0.431023					5.3		43.5	428	106.1	3	0.8	Head of pancreas	17.6	5.86667	yes	yes
45	female	37	75	166	107.89	27.2173	79.8386	41.13	38.7086	0.516115	0.516115	140.08	163.13	151.605	157.86	379.93	392.35	386.14	336.16	118.72	135.92	127.32	129.12	1.17992	1.20019	1.19074	1.22258	0.94	3.64	2.93	0.76	3.63		73	165	68	4	0.8	Head of pancreas, Body, Tail	23	5.75
46	male	49	70	170	100.75	24.2215	74.555	50.48	24.075	0.343929	0.343929	112.92	124.01	118.465	141.82	164.39	150.8	157.595	157.33	144.99	144.34	144.665	147.69	0.778812	0.859152	0.818892	0.960255							35	74	64	3	0.3	neckl of pancreas	16.7	5.56667		yes
47	male	60	45	145	95.68	21.4031	70.8032	48.43	22.3732	0.497182	0.497182	116.25	116.3	116.275	141.14	67.42	74	70.71	83.61	111.15	122.18	116.665	92.88	1.04588	0.951874	0.996657	1.5196	0.84	3.48	2.36	0.76			21	185	88.7	4	1.8	Head of pancreas, Body, Tail	18.85	4.7125
48	male	45	72	178	91.5	22.7244	67.71	50.644	17.066	0.237028	0.237028	151.42	168.49	159.955	173.36	99.97	96.98	98.475	88.08	174.41	174.67	174.54	163.21	0.868184	0.964619	0.916437	1.06219						360.6	20	176	84	2	0.25	Head of pancreas, Body, Tail	11.75	5.875
49	female	53	85	158	71.06	34.049	52.5844	41.95	10.6344	0.125111	0.125111	54.96	50.77	52.865	52.04	44.69	37.18	40.935	39.59	78.38	73.11	75.745	73.45	0.701199	0.694433	0.697934	0.708509							10.9	34	48.8	13	2.4	Head of pancreas, Body, Tail	66.1	5.08462
50	male	59	60	165	91.92	22.0386	68.0208	49.66	18.3608	0.306013	0.306013	119.72	106.38	113.05	132.31	92.88	85.76	89.32	74.64	110.48	110.17	110.325	107.7	1.08364	0.965599	1.0247	1.22851	2.81	5.92	4.28	0.91	6.6	88	91.9	94	54.5	3	4.8	Head of pancreas, Body, Tail	16.2	5.4	yes	yes
51	male	42	65	177	87.28	20.7476	64.5872	50.07	14.5172	0.223342	0.223342	92.41	75.74	84.075	90.49	84.7	66.65	75.675	76.51	144.41	128.39	136.4	131.65	0.639914	0.589921	0.616386	0.687353							39.6	220	56.2	3	0.8	Head of pancreas, Body, Tail	11.5	3.83333	yes	yes
52	male	62	52	170	90.11	17.9931	66.6814	49.004	17.6774	0.33995	0.33995	62.12	59.6	60.86	91.56	67.46	61.8	64.63	82.64	122.67	126.4	124.535	124.08	0.506399	0.471519	0.488698	0.737911	1.39	4	2.48	0.87			148.7			5	3.96	Head of pancreas, Body, Tail	26.9	5.38
53	female	66	45	160	75.3	17.5781	55.722	38.67	17.052	0.378933	0.378933	66.67	53.92	60.295	53.56	100.92	96.82	98.87	89.54	107.54	107.67	107.605	91.19	0.619955	0.500789	0.560336	0.587345	1.13	4.32	2.45	1.19	5.7		61.7	70	73.1	6	0.98	Head of pancreas, Body, Tail	33.4	5.56667
54	male	56	55	160	92.08	21.4844	68.1392	49.25	18.8892	0.34344	0.34344	72.77	65.13	68.95	60.33	85.06	87.17	86.115	81.44	158.79	155.55	157.17	99.59	0.458278	0.418708	0.438697	0.605784	3.32	6.4	2.29	0.76	5.6		17	107.8	64	3	0.2	neckl of pancreas	16.5	5.5
55	male	60	65	178	93.27	20.5151	69.0198	50.07	18.9498	0.291535	0.291535	116.13	132.35	124.24	138.37	106.1	90.68	98.39	75.34	172.67	168.2	170.435	141.99	0.672555	0.786861	0.728958	0.974505	1.22	4.48	3.46	0.82	6.2	169	154	138	127	5	1.8	Head of pancreas, Body, Tail	18.18	3.636
56	male	23	70	178	82.33	22.0932	60.9242	50.48	10.4442	0.149203	0.149203	36.89	41.16	39.025	42.31	40.28	38.91	39.595	39.81	192.93	200.92	196.925	195.2	0.191209	0.204858	0.198172	0.216752	0.53	2.7	1.64	0.87	5.2		11	82	60	1	0.8	Head of pancreas	4.5	4.5
57	male	32	90	173	108.65	30.0712	80.401	52.12	28.281	0.314233	0.314233	137.1	130	133.55	137	307.07	272.7	289.885	252.72	220.22	200.67	210.445	191.04	0.622559	0.64783	0.634608	0.717127					5.2		42.6	51	65.5	3	0.48	Head of pancreas, Body, Tail	15.8	5.26667	yes	yes
58	male	59	80	178	87.39	25.2493	64.6686	51.3	13.3686	0.167107	0.167107	76.52	71.74	74.13	75.97	108.62	99.6	104.11	90.02	140.68	145.35	143.015	136.45	0.543929	0.493567	0.518337	0.556761							27.1	41	57.4	5	0.64	Head of pancreas, Body, Tail	28	5.6	yes	yes
59	male	34	56	170	81.21	19.3772	60.0954	49.332	10.7634	0.192204	0.192204	92.35	83.63	87.99	79.01	61.51	69.39	65.45	60.81	102.63	134.94	118.785	144.85	0.899834	0.619757	0.74075	0.545461						25	24	40	95	6	1.8	Head of pancreas, Body, Tail	26	4.33333
60	female	54	60	160	91.32	23.4375	67.5768	39.9	27.6768	0.46128	0.46128	139	126.81	132.905	127.08	232.89	212.44	222.665	213.99	103.21	89.19	96.2	88.42	1.34677	1.4218	1.38155	1.43723	1.51	4.3	3.39	0.95			15.3	103	47.5	2	3.6	Head of pancreas, Body, Tail	12	6
61	female	53	63	162	94.94	24.0055	70.2556	40.146	30.1096	0.47793	0.47793	132.8	134.71	133.755	127.15	167.5	154.12	160.81	116.23	93.07	84.64	88.855	110.66	1.42688	1.59156	1.50532	1.14902							11	60	52	1	1.3	Head of pancreas	7.5	7.5		yes
62	male	51	70	178	103.37	22.0932	76.4938	50.48	26.0138	0.371626	0.371626	90.67	84.32	87.495	113.85	117.73	111.69	114.71	99.04	150.77	157.09	153.93	147.5	0.60138	0.536762	0.568408	0.771864					6.2		26.4	159	33.5	3	2.56	Head of pancreas, Body, Tail	15.51	5.17		yes
63	male	45	55	177	85.28	17.5556	63.1072	49.25	13.8572	0.251949	0.251949	74.64	79.64	77.14	76.02	60.11	57.16	58.635	62.19	133.05	124.02	128.535	137.67	0.560992	0.642154	0.600148	0.55219					12.5	10	11.9	44	63.2	3	0.25	Head of pancreas, Body, Tail	14.75	4.91667	yes	yes
64	male	51	75	175	95.91	24.4898	70.9734	50.89	20.0834	0.267779	0.267779	114.72	145.58	130.15	145.16	97.79	110.71	104.25	87.73	177.94	198.98	188.46	184.29	0.644712	0.731631	0.690597	0.787672						164	41	39	91	4	0.48	Head of pancreas, Body, Tail	20.5	5.125	yes	yes
65	female	42	51	164	81.13	18.9619	60.0362	39.162	20.8742	0.409298	0.409298	58.77	77.46	68.115	99.98	100.74	84.28	92.51	94.11	101.72	84.29	93.005	119.44	0.577762	0.91897	0.73238	0.837073							14	53	75	1	0.64	Head of pancreas	4.5	4.5
66	male	37	65	170	88.03	22.4913	65.1422	50.07	15.0722	0.23188	0.23188	40.12	70.04	55.08	54.26	88.24	56.65	72.445	53.79	163.96	152.66	158.31	143.68	0.244694	0.458797	0.347925	0.377645					6.9		189	58	176	4	1.6	Head of pancreas	16.3	4.075
67	male	41	75	180	87.94	23.1481	65.0756	50.89	14.1856	0.189141	0.189141	91.96	101.07	96.515	96.77	69.96	60.92	65.44	62.71	154.81	149.96	152.385	152.54	0.594018	0.67398	0.633363	0.634391							23	42	91	4	1.2	Head of pancreas, Body, Tail	17.7	4.425	yes	yes
68	male	54	60	178	89.2	18.937	66.008	49.66	16.348	0.272467	0.272467	132.78	145.84	139.31	143.29	85.62	77.36	81.49	65.95	120.72	108.61	114.665	98.74	1.0999	1.34279	1.21493	1.45118							36.6	87	101.7	1	0.64	Head of pancreas, Body, Tail	3.5	3.5
69	male	64	57	165	79.4	20.9366	58.756	49.414	9.342	0.163895	0.163895	78.23	75.75	76.99	76.54	69.84	64.4	67.12	61.53	106.38	108.17	107.275	109.94	0.735383	0.700287	0.717688	0.696198							125	50	165	4	0.75	Head of pancreas, Body, Tail	24.1	6.025
70	male	40	74	169	102.19	25.9095	75.6206	50.808	24.8126	0.335305	0.335305	115.46	112.93	114.195	121.53	170.51	152.6	161.555	154.47	180.54	162.3	171.42	195.61	0.639526	0.69581	0.666171	0.621287	1.41	3.49	2.45	0.8	8.4		21.6	43	84.1	3	0.4	Head of pancreas	17.5	5.83333
71	female	37	47	157	76.2	19.0677	56.388	38.834	17.554	0.373489	0.373489	42.75	56.91	49.83	54.11	72.56	69.76	71.16	56.05	82.98	88.36	85.67	70	0.515184	0.64407	0.581651	0.773							10	30	72	3	0.4	Head of pancreas, Body, Tail	15.5	5.16667
72	male	60	77	172	91.02	26.0276	67.3548	51.054	16.3008	0.211699	0.211699	133.92	143.75	138.835	168.65	150.56	134.18	142.37	150.74	112.89	126.87	119.88	143.28	1.18629	1.13305	1.15812	1.17707					5.7		76.8	53	71.7	2	0.5	Head of pancreas	14	7	yes	yes
73	female	18	47.5	163	76.83	17.878	56.8542	38.875	17.9792	0.378509	0.378509	80.16	45.28	62.72	47.65	104.32	81.16	92.74	91.88	108.5	96.83	102.665	91.77	0.738802	0.467624	0.610919	0.519233	1.53	3.71	2.35	0.68	5.3		42	243	71.7	4	1.5	Head of pancreas, Body, Tail	24.26	6.065
74	female	27	60	160	83.25	23.4375	61.605	39.9	21.705	0.36175	0.36175	113.13	105.43	109.28	129.63	174.67	143.05	158.86	146.95	122.06	95.49	108.775	104	0.926839	1.10409	1.00464	1.24644							42	30	66	5	1.8	Head of pancreas, Body, Tail	25.2	5.04
75	male	39	62	168	97.07	21.9671	71.8318	49.824	22.0078	0.354965	0.354965	105.42	93.1	99.26	124.54	105.53	85.91	95.72	92.2	149.9	123.26	136.58	189.01	0.703269	0.755314	0.726754	0.658907	0.46	3.96	2.26	1.31	5.7		15.3	64	72.5	2	0.64	Head of pancreas	9	4.5
76	female	22	60	158	99.9	24.0346	73.926	39.9	34.026	0.5671	0.5671	92.83	81.65	87.24	93.57	174.52	135.58	155.05	150.24	139.34	103.44	121.39	127.71	0.666212	0.789346	0.718675	0.732676							15	89	66	2	0.48	Head of pancreas	9	4.5
77	female	51	48	150	88.97	21.3333	65.8378	38.916	26.9218	0.560871	0.560871	104.54	122.96	113.75	86.56	156.44	160.64	158.54	152.08	108.26	109.63	108.945	97.46	0.965638	1.12159	1.0441	0.888159	2.65	3.91				101	22	80	45	6	5.5	Head of pancreas	23	3.83333
78	male	25	60	170	92.95	20.7612	68.783	49.66	19.123	0.318717	0.318717	138.37	186.06	162.215	220.76	65.6	59.25	62.425	67.67	160.24	153.95	157.095	159.48	0.863517	1.20857	1.03259	1.38425	1.41	5.18	3.5	1.15	5.8		59.5	91	80	2	0.96	Head of pancreas	9.1	4.55		yes
79	male	40	82	175	101.49	26.7755	75.1026	51.464	23.6386	0.288276	0.288276	254.79	241.39	248.09	283.45	164.87	141.18	153.025	148.34	160.05	154.1	157.075	155.48	1.59194	1.56645	1.57944	1.82306							25.2	52	25.6	1	0.64	Head of pancreas	3.5	3.5
80	male	64	79	175	109.81	25.7959	81.2594	51.218	30.0414	0.380271	0.380271	164.64	145.4	155.02	124.85	186.37	176.31	181.34	135.03	165.97	199.79	182.88	147.31	0.991987	0.727764	0.84766	0.847532	0.69	2.94	1.37	1.09	6.1		17.4	39	58.1	3	2.4	Head of pancreas	18.5	6.16667
81	male	80	57	170	80.04	19.7232	59.2296	49.414	9.8156	0.172204	0.172204	86.1	118.15	102.125	102.96	89.33	107.27	98.3	80.24	106.59	108.37	107.48	93.23	0.807768	1.09025	0.950177	1.10437	0.86	4.1	2.82	0.98	5.7		55.9	186	65.5	2	1.2	Head of pancreas	8	4
82	female	58	42	150	78.81	18.6667	58.3194	38.424	19.8954	0.4737	0.4737	50.13	61.31	55.72	70.69	62.85	71.58	67.215	89.18	73.38	71.88	72.63	76.45	0.683156	0.852949	0.767176	0.924657					5.4		50.6	73	53.1	1	0.48	Head of pancreas	3.5	3.5
83	male	50	71	180	95.69	21.9136	70.8106	50.562	20.2486	0.285192	0.285192	104.63	123.98	114.305	138.2	100.27	88.14	94.205	90.59	173.28	133.49	153.385	135.54	0.60382	0.928759	0.745216	1.01963	0.71	2.87				15	21	34	53	3	5	Head of pancreas	13.5	4.5
84	male	69	60	170	83.87	20.7612	62.0638	49.66	12.4038	0.20673	0.20673	100.89	128.62	114.755	103.8	74.05	65.5	69.775	76.52	85.81	88.18	86.995	89.46	1.17574	1.45861	1.3191	1.1603	1.7	2.11	0.85	0.53	6.5	10	173.6	34	73.3	6	0.48	Head of pancreas	27	4.5		yes
85	female	56	58	158	94.01	23.2335	69.5674	39.736	29.8314	0.514334	0.514334	88.7	87.73	88.215	94.66	81.91	80.98	81.445	103.2	85.35	76.57	80.96	89.4	1.03925	1.14575	1.08961	1.05884	1.33	4.92	3.28	0.76	8.1	10.3	9.8	37	70.3	4	5	Head of pancreas	15	3.75
86	male	35	68	170	89.9	23.5294	66.526	50.316	16.21	0.238382	0.238382	116.23	102.26	109.245	122.02	78.45	68.74	73.595	71.48	136.43	129.67	133.05	146.98	0.851939	0.788617	0.821082	0.830181	2.31	4.92				65	18	50	63	2	0.48	Head of pancreas	10	5
87	male	56	62	170	93.56	21.4533	69.2344	49.824	19.4104	0.313071	0.313071	124.26	108.59	116.425	135.97	84.15	79.98	82.065	80.67	128.98	131.27	130.125	126.68	0.963405	0.827226	0.894717	1.07333	1.26	3.46	2.16	0.87	7.7	196	22.7	119	60.8	3	2.7	Head of pancreas, Body, Tail	23.8	7.93333	yes	yes
88	male	60	74	178	93.8	23.3556	69.412	50.808	18.604	0.251405	0.251405	128.14	136.06	132.1	199.8	116.98	105.84	111.41	142.42	115.32	135.68	125.5	167.97	1.11117	1.0028	1.05259	1.1895							22	212	51	2	0.6	Head of pancreas	13.5	6.75
89	female	50	58	162	80.07	22.1003	59.2518	39.736	19.5158	0.336479	0.336479	72.12	81.79	76.955	54.11	107.83	97.56	102.695	88.24	107.98	108.75	108.365	114.12	0.667901	0.752092	0.710146	0.47415	0.57	5.27	2.54	2.05	5.8		9.6	132	58.4	1	0.3	Head of pancreas	9.5	9.5
90	male	51	59	166	83.05	21.4109	61.457	49.578	11.879	0.201339	0.201339	88.04	77.56	82.8	81.64	34.48	29.32	31.9	55.68	123.19	131.75	127.47	128.21	0.714668	0.588691	0.649565	0.636768					5.9	32.7	13.4	57	69.4	2	0.4	Head of pancreas, Body, Tail	14.5	7.25
91	male	76	65	160	98.66	25.3906	73.0084	50.07	22.9384	0.352898	0.352898	151.25	160.32	155.785	164.37	114.96	97.34	106.15	92.39	130.32	114.96	122.64	111.67	1.1606	1.39457	1.27026	1.47193					5.5		21	51	49.1	3	1.8	Head of pancreas	25.5	8.5
92	male	38	85	185	103.02	24.8356	76.2348	51.71	24.5248	0.288527	0.288527	162	180.79	171.395	216.02	215.72	227.56	221.64	255.79	122.83	129.53	126.18	145.12	1.3189	1.39574	1.35834	1.48856							56	67	60	2	1.5	Head of pancreas	17	8.5	yes	yes
93	female	44	52	145	82.99	24.7325	61.4126	39.244	22.1686	0.426319	0.426319	59.5	61.02	60.26	79.5	146.13	140.25	143.19	147.12	104.4	101.13	102.765	104.34	0.569923	0.603382	0.586386	0.761932	1.91	4.53	2.91	0.89	6.6		53.2	54	58.3	2	1.2	Head of pancreas	16	8
94	male	57	70	170	111.47	24.2215	82.4878	50.48	32.0078	0.457254	0.457254	186.65	188.81	187.73	196.82	154.53	120.32	137.425	115.85	125.23	123.99	124.61	123.49	1.49046	1.52278	1.50654	1.59381	0.95	4				375	26	99	84	3	0.3	Head of pancreas, Body, Tail	17	5.66667	yes	yes
95	female	38	50	162	76.84	19.052	56.8616	39.08	17.7816	0.355632	0.355632	37.91	32.28	35.095	37.21	77.96	55.45	66.705	51.7	100.98	87.03	94.005	85.57	0.375421	0.370907	0.373331	0.434849	0.69	3.6	2.29	0.91	7.5		10.6	51	26	2	3.6	Head of pancreas	13.52	6.76
96	male	54	55	169	84.37	19.257	62.4338	49.25	13.1838	0.239705	0.239705	76.94	103.41	90.175	92.35	67.4	59.82	63.61	48.47	113.62	123.03	118.325	118.95	0.67717	0.840527	0.762096	0.776377							24	148	125	1	0.25	Head of pancreas	5.06	5.06	yes	yes
97	female	21	44	153	74.54	18.7962	55.1596	38.588	16.5716	0.376627	0.376627	71.5	39.55	55.525	48.33	102.48	89.07	95.775	89.39	102.21	100.78	101.495	89.64	0.69954	0.392439	0.547071	0.539157	2.06	5.03	3.31	1.1			16.1	125	57.7	3	0.25	Head of pancreas, Body, Tail	11.74	3.91333
98	female	38	58	158	77.85	23.2335	57.609	39.736	17.873	0.308155	0.308155	76.53	65.11	70.82	53.34	80.52	91.04	85.78	116.48	113.35	107.96	110.655	112.33	0.675165	0.603094	0.640007	0.474851	0.98	5.42	3.56	1.23	6.7		12.3	198	51.8	1	0.36	Head of pancreas	2.52	2.52
99	male	42	51	170	84.71	17.6471	62.6854	48.922	13.7634	0.269871	0.269871	101.04	83.45	92.245	83.13	56.73	58.6	57.665	64.12	123.57	123.82	123.695	138.68	0.817674	0.673962	0.745746	0.599438	1.04	3.38	1.74	1.07	9.5		54.2	72	105.7	3	3	Head of pancreas	13.27	4.42333	yes	yes
100	male	46	56	170	77.08	19.3772	57.0392	49.332	7.7072	0.137629	0.137629	73.15	52.02	62.585	64.69	70.08	66.83	68.455	64.47	116.14	122.31	119.225	109.8	0.629843	0.425313	0.524932	0.589162	0.54	3.93	2.56	1.09	11.5	555.7	11.7	639	74.3	2	1.8	Head of pancreas	6.45	3.225	yes	yes
101	male	39	65	170	87.01	22.4913	64.3874	50.07	14.3174	0.220268	0.220268	57.22	60.97	59.095	80.73	112.69	117.43	115.06	111.45	152.66	153.6	153.13	166.3	0.37482	0.39694	0.385914	0.485448	1.66	4.44	2.53	1.21	8.3		19.6	74	39.8	1	0.36	Head of pancreas	3.16	3.16	yes	yes
102	male	50	65	172	83.72	21.9713	61.9528	50.07	11.8828	0.182812	0.182812	60.72	78.19	69.455	88.81	53.65	58.25	55.95	38.12	148	154.83	151.415	151.38	0.41027	0.505005	0.458706	0.586669	1.01	4.13	2.49	1.16	6.6		15.8	78	88.1	3	3	Head of pancreas	18.07	6.02333	yes	yes
103	male	43	55	170	79.1	19.0311	58.534	49.25	9.284	0.1688	0.1688	89.46	79.62	84.54	94.37	89.9	71.67	80.785	70.69	124.19	110.03	117.11	111.15	0.720348	0.723621	0.721885	0.849033	1.39	3.77	2.42	0.82			20.7	97	39.6	2	0.8	Head of pancreas	8.22	4.11	yes	yes
104	female	55	47	150	76.58	20.8889	56.6692	38.834	17.8352	0.379472	0.379472	49.18	47.94	48.56	57.4	87.93	76.95	82.44	79.74	87.69	84.89	86.29	83.6	0.560839	0.564731	0.562754	0.686603	0.83	4.45	2.52	1.32	7.1		15.4	76	38.3	3	4	Head of pancreas	12.83	4.27667
105	male	59	54	171	75.89	18.4672	56.1586	49.168	6.9906	0.129456	0.129456	75.67	83.51	79.59	59.54	34.51	42.77	38.64	33.4	107.29	119.12	113.205	83.26	0.705285	0.701058	0.703061	0.715109	1	3.49	2.2	0.62	6.6		26.4	189	47.8	2	0.8	Head of pancreas	7.34	3.67	yes	yes
106	male	48	62	165	80.3	22.7732	59.422	49.824	9.598	0.154806	0.154806	50.58	53.91	52.245	79.47	58.43	68.07	63.25	72.23	137.67	145.86	141.765	166.21	0.3674	0.369601	0.368532	0.47813	0.76	2.84	1.6	0.85	5.6		14.9	68	78	3	7.5	Head of pancreas	12.58	4.19333	yes	yes
107	male	13	37	150	66.23	16.4444	49.0102	47.774	1.2362	0.0334108	0.0334108	47.74	55.04	51.39	69.15	43.01	33.1	38.055	36.69	92.53	88.93	90.73	93.23	0.515941	0.618914	0.566406	0.741714	1.22	3.02	1.55	1	5.4		16.1	180	318.5	2	2.5	Head of pancreas	8.28	4.14
108	male	52	65	170	82.73	22.4913	61.2202	50.07	11.1502	0.171542	0.171542	112.75	106.11	109.43	91.09	58.97	49.74	54.355	45.85	153.11	137.53	145.32	121.23	0.736399	0.771541	0.753028	0.751382							28	111	50.6	3	0.8	Head of pancreas	11.27	3.75667
109	male	69	45	165	77.92	16.5289	57.6608	48.43	9.2308	0.205129	0.205129	65.74	118.54	92.14	95.36	44.47	37.34	40.905	34.29	91.56	104.22	97.89	94.29	0.717999	1.1374	0.941261	1.01135	3.78	3.64	1.59	0.35	8.1		136	48	237	5	2	Head of pancreas	28.95	5.79
110	male	35	59	165	86.3	21.6713	63.862	49.578	14.284	0.242102	0.242102	88.36	64.82	76.59	82.57	54.91	54.46	54.685	57.97	134.67	127.22	130.945	121.56	0.656122	0.509511	0.584902	0.679253	1.72	4.26	2.84	0.67	8.8		17.9	85	101.1	3	1.2	Head of pancreas	13.15	4.38333	yes	yes
111	female	20	44	153	79.03	18.7962	58.4822	38.588	19.8942	0.452141	0.452141	45.67	42.97	44.32	49.69	115.19	97.32	106.255	85.86	102.83	90.86	96.845	87.83	0.444131	0.472925	0.457638	0.565752	1.11	4.57	2.5	1.54	9.4		11.8	75	36.4	3	1.8	Head of pancreas	10.74	3.58
112	male	30	80	183	103.67	23.8884	76.7158	51.3	25.4158	0.317698	0.317698	139.5	137.73	138.615	156.47	122.88	100.57	111.725	101.78	186.41	154.1	170.255	155.25	0.74835	0.89377	0.814161	1.00786							35	121	79	1	0.42	Head of pancreas	5.15	5.15	yes	yes
113	male	40	61.5	165	87.2	22.5895	64.528	49.783	14.745	0.239756	0.239756	79.08	118.75	98.915	72.95	44.47	55.82	50.145	99.52	156.23	138.69	147.46	93.95	0.506177	0.856226	0.670792	0.776477	1.4	3.25	1.75	0.9	5.9		12.7	63	64	3	6	Head of pancreas	11.38	3.79333	yes	yes
114	male	46	68	170	99.84	23.5294	73.8816	50.316	23.5656	0.346553	0.346553	82.86	112.8	97.83	114.31	105.68	117.54	111.61	102.36	123.51	157.31	140.41	146.1	0.670877	0.717055	0.696745	0.782409	2.05	3.55	1.91	0.85	5.8		10.8	59	46.2	3	1.8	Head of pancreas	11.17	3.72333
115	female	37	45.5	150	82.06	20.2222	60.7244	38.711	22.0134	0.483811	0.483811	44.88	66.77	55.825	56.74	46.69	65.39	56.04	52.31	89.58	89.72	89.65	81.97	0.501005	0.744204	0.622699	0.692204	0.59	3.61	1.68	1.42	6.7		10.2	36	45	2	0.42	Head of pancreas	8.32	4.16
116	male	56	84	175	109.83	27.4286	81.2742	51.628	29.6462	0.352931	0.352931	273.77	252.01	262.89	213.3	131.96	123.22	127.59	121.76	148.04	151.72	149.88	138.9	1.8493	1.66102	1.754	1.53564	1.78	4.36	2.79	0.97	6.1		38.8	210	48	2	0.7	Head of pancreas	6.6	3.3	yes	yes
117	male	43	65.7	165	91.2	24.1322	67.488	50.1274	17.3606	0.26424	0.26424	105.41	107.99	106.7	109.27	75.35	76.86	76.105	67.55	142.9	147.95	145.425	151.13	0.737649	0.729909	0.733712	0.72302	1.75	3.99	2.41	0.67	7.4		63.5	520	51.6	1	0.8	Head of pancreas	5.06	5.06	yes	yes
118	male	50	60	160	85.53	23.4375	63.2922	49.66	13.6322	0.227203	0.227203	91.16	100.26	95.71	124.7	100.97	98.16	99.565	106.48	147.51	146.4	146.955	146.03	0.617992	0.684836	0.651288	0.853934	2.51	4.02	2.41	0.74	5.7		66.9	75	72.1	1	0.35	Head of pancreas	5.03	5.03	yes	yes
119	male	66	64.7	167	97.02	23.1991	71.7948	50.0454	21.7494	0.336158	0.336158	152.81	144.47	148.64	124.48	126.91	108.9	117.905	97.52	129.15	123.45	126.3	118.44	1.1832	1.17027	1.17688	1.051	1.12	4.62	3.3	0.78	7.6		22.5	63	52.9	1	0.48	Head of pancreas	7.21	7.21
120	male	57	65	167	87.14	23.3067	64.4836	50.07	14.4136	0.221748	0.221748	113.28	121.59	117.435	111.13	128.94	125.58	127.26	98.72	110.16	122.12	116.14	104.71	1.02832	0.99566	1.01115	1.06131	0.82	3.05	1.26	1.22			33.5	74	54.4	2	0.8	Head of pancreas	6.06	3.03
121	female	46	54.5	168	81.88	19.3098	60.5912	39.449	21.1422	0.38793	0.38793	81.11	74.91	78.01	99.71	108.81	104.78	106.795	104.68	125.19	111.86	118.525	111.79	0.647895	0.669676	0.658173	0.89194	1.92	3.92	2.33	0.82	7.3		15.5	50	51.6	1	0.25	Head of pancreas	4.27	4.27
122	male	38	68	172	81.47	22.9854	60.2878	50.316	9.9718	0.146644	0.146644	65.08	72.4	68.74	80.51	170.97	161.75	166.36	177.59	91.08	114.55	102.815	129.32	0.714537	0.632038	0.668579	0.622564	1.78	5.37	3.77	0.59	6.7		100	57	98	2	1.2	Head of pancreas	2.49	1.245	yes	yes
123	male	29	75	160	97.44	29.2969	72.1056	50.89	21.2156	0.282875	0.282875	171.45	184.82	178.135	190.02	140.29	147.47	143.88	130.46	178.31	164.87	171.59	163.27	0.961528	1.121	1.03814	1.16384	3.76	5.38	3.29	0.72	7.2		38.4	103	62.5	2	0.8	Head of pancreas	7.95	3.975
124	female	46	48	150	75.54	21.3333	55.8996	38.916	16.9836	0.353825	0.353825	79.88	57.71	68.795	70.97	109.48	99.18	104.33	103.11	105.16	98.61	101.885	106.38	0.759604	0.585235	0.675222	0.667137	1	4.13	2.34	1.24	5.1		115.6	80	79	2	1.8	Head of pancreas	11.08	5.54
125	male	30	70	175	90.48	22.8571	66.9552	50.48	16.4752	0.23536	0.23536	102.23	108.64	105.435	113.59	122.23	138.28	130.255	118.14	141.68	148.23	144.955	138.33	0.721556	0.732915	0.727364	0.821152						32.4	39	405	119	3	0.48	Head of pancreas	9.97	3.32333
126	male	52	62	163	89.57	23.3355	66.2818	49.824	16.4578	0.265448	0.265448	85.35	104.44	94.895	89.35	91.57	90.75	91.16	74.54	145.44	155.58	150.51	112.04	0.58684	0.671295	0.63049	0.797483	2.81	4.7	2.53	0.96	6.5		26.5	39	75.3	2	1.2	Head of pancreas	8.57	4.285	yes	yes
127	female	31	45	160	73.08	17.5781	54.0792	38.67	15.4092	0.342427	0.342427	112.64	56.55	84.595	59.5	49.44	42.64	46.04	37.78	119.23	99.49	109.36	109.52	0.944729	0.568399	0.773546	0.54328	0.81	2.99	2.11	0.81	7.8		11.4	42	47.6	3	5	Head of pancreas, Body, Tail	12.31	4.10333
128	male	61	60	160	83.21	23.4375	61.5754	49.66	11.9154	0.19859	0.19859	76.99	94.77	85.88	97.98	54.39	56.03	55.21	54.49	125.94	132.29	129.115	115.5	0.611323	0.716381	0.665143	0.848312	0.64	3.42	2.07	1.02			16.3	225	69.3	3	5.4	Head of pancreas	8.04	2.68
129	male	53	65	176	91.38	20.984	67.6212	50.07	17.5512	0.270018	0.270018	140.38	154.11	147.245	115.9	103.04	94.39	98.715	60.4	160.99	163.8	162.395	138.49	0.87198	0.940842	0.906709	0.836884	2.21	5.77	4.25	0.77			26.7	152	70.2	1	0.36	Head of pancreas	2.4	2.4	yes	yes
130	male	56	70	176	83.72	22.5981	61.9528	50.48	11.4728	0.163897	0.163897	53.19	63.24	58.215	68.58	38.1	37.81	37.955	36.58	130.4	136.99	133.695	119.97	0.407899	0.46164	0.435431	0.571643	0.82	2.69	1.29	1.05	10.5		41.2	32	81.2	2	0.48	Head of pancreas	7.49	3.745	yes	yes
131	male	46	60	167	95.26	21.5139	70.4924	49.66	20.8324	0.347207	0.347207	200.1	194.13	197.115	176.35	125.76	125.13	125.445	108.78	109.39	100.47	104.93	87.9	1.82923	1.93222	1.87854	2.00626	4.73	5.25	2.24	0.84			61.6	91	67.3	2	0.48	Head of pancreas	5.51	2.755
132	female	49	44.6	153	72.89	19.0525	53.9386	38.6372	15.3014	0.343081	0.343081	55.28	57.47	56.375	55.07	104.96	107.32	106.14	101.12	80.8	81.73	81.265	76.24	0.684158	0.703169	0.693718	0.722324	0.58	3.09	1.91	0.9	7.1		9.3	65	61	2	5	Head of pancreas	9.73	4.865
133	male	24	82	175	106.08	26.7755	78.4992	51.464	27.0352	0.329698	0.329698	162.37	149.64	156.005	141.62	146.49	130.62	138.555	113.27	178.23	160.5	169.365	149.62	0.911014	0.932336	0.921117	0.946531	1.48	4.52	3.18	0.77	9.6		65.8	57	113.3	2	5	Head of pancreas	8.59	4.295
134	male	32	56	170	77.38	19.3772	57.2612	49.332	7.9292	0.141593	0.141593	75.01	44.56	59.785	71.86	40.48	25.75	33.115	32.7	123.05	114.7	118.875	104.66	0.60959	0.388492	0.502923	0.686604	0.53	2.67	1.2	1.09	5.3		13.6	40	53.6	2	1.8	Head of pancreas, Body, Tail	7.38	3.69
135	male	53	80	172	106.38	27.0416	78.7212	51.3	27.4212	0.342765	0.342765	243.28	235.15	239.215	282.98	158.85	165.36	162.105	169.7	179.16	184.83	181.995	193.66	1.35789	1.27225	1.3144	1.46122	11.09	5.51	1.25	0.63			42	67	67	3	1.8	Head of pancreas	12.31	4.10333
136	male	44	70	170	102.9	24.2215	76.146	50.48	25.666	0.366657	0.366657	117.19	99.82	108.505	105.95	121.14	127.46	124.3	98.73	162.39	160.7	161.545	143.1	0.721658	0.621157	0.67167	0.740391	1.92	4.17	2.62	0.86			22.3	148	84.5	2	1.5	Head of pancreas	6.43	3.215
137	female	25	49.7	156	75.34	20.4224	55.7516	39.0554	16.6962	0.33594	0.33594	42.99	40.04	41.515	42.76	144.1	125.09	134.595	123.35	91.46	81.11	86.285	83.24	0.470042	0.493651	0.481138	0.513695	0.44	4.15	1.75	1.83			10.1	46	15.3	3	1.5	Head of pancreas	15.36	5.12
138	female	29	55	160	79.96	21.4844	59.1704	39.49	19.6804	0.357825	0.357825	77	79.65	78.325	72.45	115.35	117.1	116.225	106.58	97.8	96.65	97.225	89.32	0.787321	0.824108	0.805606	0.811129	1.11	4.37	2.68	1.26			14.7	141	55.1	2	0.7	Head of pancreas	5.57	2.785
139	male	34	99	177	116.42	31.6001	86.1508	52.858	33.2928	0.336291	0.336291	161.41	164.11	162.76	196.51	118.36	110.37	114.365	289.58	172.89	165.01	168.95	199.05	0.933599	0.994546	0.963362	0.987239							27	45	56	2	0.56	Head of pancreas	9.52	4.76
140	male	28	65	178	82.56	20.5151	61.0944	50.07	11.0244	0.169606	0.169606	50.74	57.69	54.215	57.73	80.43	92.89	86.66	67.48	110.07	128.16	119.115	95.29	0.460979	0.45014	0.455148	0.605835	0.66	2.97	1.75	0.87	10.6		13.9	42	68.9	3	2.25	Head of pancreas, Body, Tail	11.29	3.76333
141	female	35	45	157	77.69	18.2563	57.4906	38.67	18.8206	0.418236	0.418236	37.58	41.58	39.58	34.78	94.17	108.45	101.31	85.29	82.68	91.76	87.22	78.72	0.454523	0.453139	0.453795	0.441819						17.1	9.5	58	34.5	1	0.36	Head of pancreas	5.06	5.06
142	female	27	81	162	105.14	30.8642	77.8036	41.622	36.1816	0.446686	0.446686	85.15	108.25	96.7	119.99	295.6	306.63	301.115	308.31	123.62	137.75	130.685	133.57	0.688804	0.785844	0.739947	0.89833	2.18	5.02	3.58	0.86			39	52	75	2	0.8	Head of pancreas	4.83	2.415
143	female	23	62	161	95.72	23.9188	70.8328	40.064	30.7688	0.496271	0.496271	80.03	67.82	73.925	50.4	204.03	186.69	195.36	167.54	116.6	106.9	111.75	103.54	0.686364	0.634425	0.661521	0.486768	0.99	4.12	2.58	1.2	6		12	69	47	2	1.8	Head of pancreas	8.7	4.35
144	male	51	58	165	90.04	21.3039	66.6296	49.496	17.1336	0.295407	0.295407	134.24	128.82	131.53	94.7	100.75	90.68	95.715	65.34	183.97	171.44	177.705	130.19	0.729684	0.7514	0.740159	0.727398	1.33	5.25	4.02	0.89	5.8		52	994	110	2	0.48	Head of pancreas	16.17	8.085	yes	yes
145	male	48	60	170	82.79	20.7612	61.2646	49.66	11.6046	0.19341	0.19341	58.62	99.61	79.115	77.8	64.08	70.08	67.08	53.59	109.59	115.5	112.545	108.39	0.534903	0.862424	0.702963	0.717778	0.82	2.81	1.07	1.22	9.8		59.4	33	83.9	3	5	Head of pancreas	9.7	3.23333
146	male	53	62	180	82.15	19.1358	60.791	49.824	10.967	0.176887	0.176887	78.4	86.83	82.615	102.6	54.68	57.31	55.995	60.76	109.66	117.87	113.765	119.33	0.714937	0.736659	0.72619	0.859801	1.43	4.14	2.42	0.73	5.9		63	73	60	2	0.3	Head of pancreas	8.67	4.335	yes	yes
147	male	67	40	168	72.58	14.1723	53.7092	48.02	5.6892	0.14223	0.14223	58.81	63.65	61.23	56.22	36.68	36.08	36.38	34.83	101.08	94.81	97.945	82.2	0.581816	0.671343	0.625147	0.683942	0.93	3.39	2.18	0.85	4.8		86	138	100.9	2	0.36	Head of pancreas	3.07	1.535
148	female	15	46	160	77.6	17.9688	57.424	38.752	18.672	0.405913	0.405913	47.99	49.57	48.78	51.44	132.91	120.56	126.735	114.98	83.04	85.5	84.27	79.3	0.577914	0.579766	0.578854	0.648676	1.07	2.87	1.5	0.91	5.8		14	122	63.9	3	3.6	Head of pancreas	12.68	4.22667
149	female	41	52.5	162	83.82	20.0046	62.0268	39.285	22.7418	0.433177	0.433177	64.1	56.81	60.455	57.71	111.18	98.64	104.91	78.87	104.24	110.77	107.505	93.2	0.614927	0.512864	0.562346	0.619206	0.53	3.12	1.53	0.53	10.2		13.7	30	73.4	2	0.48	Head of pancreas, Body, Tail	15.07	7.535
150	male	51	77.5	173	97.53	25.8946	72.1722	51.095	21.0772	0.271964	0.271964	133.59	125.63	129.61	159.72	152	132.58	142.29	146.73	194.24	180.89	187.565	218.99	0.687757	0.69451	0.691014	0.729348	4.58	4.62	2.43	0.75			47.3	96	67	2	0.96	Head of pancreas, Body, Tail	13.05	6.525	yes	yes
151	male	56	60	170	96.94	20.7612	71.7356	49.66	22.0756	0.367927	0.367927	146.73	151.73	149.23	110.82	59.33	65.49	62.41	58.98	138.63	129.35	133.99	114.18	1.05843	1.17302	1.11374	0.970573	0.76	1.91	0.74	0.77	7.3	6.2	270.1	60	68.2	2	0.6	Head of pancreas	9.53	4.765	yes	yes
152	male	50	62	173	82.5	20.7157	61.05	49.824	11.226	0.181065	0.181065	107.49	79.19	93.34	79.84	70.14	56.16	63.15	55.2	149.54	140.88	145.21	142.06	0.718804	0.56211	0.642793	0.562016	0.91	2.07	1.09	0.6	11.5		22.3	30	101.8	3	0.7	Head of pancreas	8.98	2.99333
